# Supplementary material for: First synthesis of acylated nitrocyclopropanes
Source: Beilstein J Org Chem. 2023 Jun 21;19:892–900. doi: 10.3762/bjoc.19.67 (PMC10291240; doi:10.3762/bjoc.19.67)
Supplement: File 2 — Crystallographic information file for compound 10. [file Beilstein_J_Org_Chem-19-892-s002.cif]

data_RK_a

_audit_creation_method            'SHELXL-2018/3'
_shelx_SHELXL_version_number      '2018/3'
_chemical_name_systematic         ?
_chemical_name_common             ?
_chemical_melting_point           ?
_chemical_formula_moiety          'C19 H16 Cl N5 O7'
_chemical_formula_sum
 'C19 H16 Cl N5 O7'
_chemical_formula_weight          461.82

loop_
 _atom_type_symbol
 _atom_type_description
 _atom_type_scat_dispersion_real
 _atom_type_scat_dispersion_imag
 _atom_type_scat_source
 'C'  'C'   0.0033   0.0016
 'International Tables Vol C Tables 4.2.6.8 and 6.1.1.4'
 'H'  'H'   0.0000   0.0000
 'International Tables Vol C Tables 4.2.6.8 and 6.1.1.4'
 'Cl'  'Cl'   0.1484   0.1585
 'International Tables Vol C Tables 4.2.6.8 and 6.1.1.4'
 'N'  'N'   0.0061   0.0033
 'International Tables Vol C Tables 4.2.6.8 and 6.1.1.4'
 'O'  'O'   0.0106   0.0060
 'International Tables Vol C Tables 4.2.6.8 and 6.1.1.4'

_space_group_crystal_system       monoclinic
_space_group_IT_number            14
_space_group_name_H-M_alt         'P 21/n'
_space_group_name_Hall            '-P 2yn'

_shelx_space_group_comment
;
The symmetry employed for this shelxl refinement is uniquely defined
by the following loop, which should always be used as a source of
symmetry information in preference to the above space-group names.
They are only intended as comments.
;

loop_
 _space_group_symop_operation_xyz
 'x, y, z'
 '-x+1/2, y+1/2, -z+1/2'
 '-x, -y, -z'
 'x-1/2, -y-1/2, z-1/2'

_cell_length_a                    14.972(5)
_cell_length_b                    8.905(5)
_cell_length_c                    15.738(3)
_cell_angle_alpha                 90
_cell_angle_beta                  95.65(2)
_cell_angle_gamma                 90
_cell_volume                      2088.1(14)
_cell_formula_units_Z             4
_cell_measurement_temperature     298(2)

_cell_measurement_reflns_used     25

_cell_measurement_theta_min       11.19

_cell_measurement_theta_max       14.39


_exptl_crystal_description        prismatic

_exptl_crystal_colour             orange

_exptl_crystal_density_meas       ?
_exptl_crystal_density_method     'not measured'
_exptl_crystal_density_diffrn     1.469
_exptl_crystal_F_000              952
_exptl_transmission_factor_min    ?
_exptl_transmission_factor_max    ?
_exptl_crystal_size_max           0.200

_exptl_crystal_size_mid           0.100

_exptl_crystal_size_min           0.100

_exptl_absorpt_coefficient_mu     0.236
_shelx_estimated_absorpt_T_min    ?
_shelx_estimated_absorpt_T_max    ?
_exptl_absorpt_correction_type    none

_exptl_absorpt_correction_T_min   ?

_exptl_absorpt_correction_T_max   ?

_exptl_absorpt_process_details    ?

_exptl_absorpt_special_details    ?
_diffrn_ambient_temperature       298(2)
_diffrn_radiation_wavelength      0.71069
_diffrn_radiation_type            MoK\a
_diffrn_source                    ?
_diffrn_measurement_device_type   'Rigaku AFC7R'

_diffrn_measurement_method        \w-2\q

_diffrn_detector_area_resol_mean  ?

_diffrn_reflns_number             4995
_diffrn_reflns_av_unetI/netI      0.0504
_diffrn_reflns_av_R_equivalents   0.0203
_diffrn_reflns_limit_h_min        0
_diffrn_reflns_limit_h_max        19
_diffrn_reflns_limit_k_min        0
_diffrn_reflns_limit_k_max        11
_diffrn_reflns_limit_l_min        -20
_diffrn_reflns_limit_l_max        20
_diffrn_reflns_theta_min          2.601
_diffrn_reflns_theta_max          27.496
_diffrn_reflns_theta_full         25.240
_diffrn_measured_fraction_theta_max   1.000
_diffrn_measured_fraction_theta_full  0.999
_diffrn_reflns_Laue_measured_fraction_max    1.000
_diffrn_reflns_Laue_measured_fraction_full   0.999
_diffrn_reflns_point_group_measured_fraction_max   1.000
_diffrn_reflns_point_group_measured_fraction_full  0.999
_reflns_number_total              4814
_reflns_number_gt                 2788
_reflns_threshold_expression      'I > 2\s(I)'
_reflns_Friedel_coverage          0.000
_reflns_Friedel_fraction_max      .
_reflns_Friedel_fraction_full     .

_reflns_special_details
;
 Reflections were merged by SHELXL according to the crystal
 class for the calculation of statistics and refinement.

 _reflns_Friedel_fraction is defined as the number of unique
 Friedel pairs measured divided by the number that would be
 possible theoretically, ignoring centric projections and
 systematic absences.
;

_computing_data_collection        'MSC/AFC Diffractometer Control (Rigaku, 1998)'
_computing_cell_refinement        'MSC/AFC Diffractometer Control'
_computing_data_reduction         'MSC/AFC Diffractometer Control'
_computing_structure_solution     'SIR2004 (Burla, et al., 2005)'

_computing_structure_refinement 'SHELXL-2018/3 (Sheldrick, 2018)'
_computing_molecular_graphics 'Yadokari-XG 2009 (Wakita Nemoto et al., 2009)'

_computing_publication_material
;Yadokari-XG 2009 (Wakita,Nemoto et al., 2009)
;

_refine_special_details
;
    ENTER TEXT OF LETTER
;
_refine_ls_structure_factor_coef  Fsqd
_refine_ls_matrix_type            full
_refine_ls_weighting_scheme       calc
_refine_ls_weighting_details
'w=1/[\s^2^(Fo^2^)+(0.0616P)^2^+0.2039P] where P=(Fo^2^+2Fc^2^)/3'
_atom_sites_solution_primary      direct
_atom_sites_solution_secondary    difmap
_atom_sites_solution_hydrogens    geom
_refine_ls_hydrogen_treatment     constr

_refine_ls_extinction_method      none
_refine_ls_extinction_coef        .
_refine_ls_number_reflns          4814
_refine_ls_number_parameters      291
_refine_ls_number_restraints      0
_refine_ls_R_factor_all           0.1026
_refine_ls_R_factor_gt            0.0439
_refine_ls_wR_factor_ref          0.1387
_refine_ls_wR_factor_gt           0.1170
_refine_ls_goodness_of_fit_ref    1.026
_refine_ls_restrained_S_all       1.026
_refine_ls_shift/su_max           0.000
_refine_ls_shift/su_mean          0.000

loop_
 _atom_site_label
 _atom_site_type_symbol
 _atom_site_fract_x
 _atom_site_fract_y
 _atom_site_fract_z
 _atom_site_U_iso_or_equiv
 _atom_site_adp_type
 _atom_site_occupancy
 _atom_site_site_symmetry_order
 _atom_site_calc_flag
 _atom_site_refinement_flags_posn
 _atom_site_refinement_flags_adp
 _atom_site_refinement_flags_occupancy
 _atom_site_disorder_assembly
 _atom_site_disorder_group
O1 O 0.60033(11) 0.8298(2) 0.87814(10) 0.0520(4) Uani 1 1 d . . . . .
C1 C 0.52018(15) 0.8869(3) 0.83796(15) 0.0449(5) Uani 1 1 d . . . . .
H1 H 0.478753 0.913599 0.880015 0.054 Uiso 1 1 calc R U . . .
C2 C 0.47945(13) 0.7657(2) 0.77691(14) 0.0378(5) Uani 1 1 d . . . . .
H2 H 0.457592 0.810606 0.721901 0.045 Uiso 1 1 calc R U . . .
C3 C 0.56227(13) 0.6716(3) 0.76756(14) 0.0399(5) Uani 1 1 d . . . . .
C4 C 0.62654(15) 0.7117(3) 0.82839(15) 0.0461(5) Uani 1 1 d . . . . .
N1 N 0.54268(15) 1.0256(2) 0.78512(14) 0.0546(5) Uani 1 1 d . . . . .
O2 O 0.61975(14) 1.0516(2) 0.77458(14) 0.0724(6) Uani 1 1 d . . . . .
O3 O 0.47909(16) 1.0998(2) 0.75828(17) 0.0877(7) Uani 1 1 d . . . . .
C5 C 0.40432(13) 0.6785(2) 0.81326(13) 0.0379(5) Uani 1 1 d . . . . .
C6 C 0.31584(14) 0.7179(3) 0.79117(15) 0.0457(5) Uani 1 1 d . . . . .
H3 H 0.302752 0.798614 0.754548 0.055 Uiso 1 1 calc R U . . .
C7 C 0.24619(15) 0.6394(3) 0.82260(15) 0.0498(6) Uani 1 1 d . . . . .
H4 H 0.186843 0.665831 0.806446 0.060 Uiso 1 1 calc R U . . .
C8 C 0.26591(16) 0.5228(3) 0.87760(15) 0.0463(5) Uani 1 1 d . . . . .
C9 C 0.35292(18) 0.4810(3) 0.90149(17) 0.0577(7) Uani 1 1 d . . . . .
H5 H 0.365398 0.401250 0.938931 0.069 Uiso 1 1 calc R U . . .
C10 C 0.42224(16) 0.5596(3) 0.86896(17) 0.0536(6) Uani 1 1 d . . . . .
H6 H 0.481426 0.531879 0.884841 0.064 Uiso 1 1 calc R U . . .
Cl1 Cl 0.17834(4) 0.42618(8) 0.91904(4) 0.0620(2) Uani 1 1 d . . . . .
C12 C 0.63723(18) 0.4507(3) 0.69444(18) 0.0611(7) Uani 1 1 d . . . . .
H7 H 0.626263 0.355255 0.719757 0.092 Uiso 1 1 calc R U . . .
H8 H 0.690897 0.494058 0.722674 0.092 Uiso 1 1 calc R U . . .
H9 H 0.644371 0.437185 0.634970 0.092 Uiso 1 1 calc R U . . .
C11 C 0.55923(14) 0.5536(3) 0.70369(14) 0.0423(5) Uani 1 1 d . . . . .
N2 N 0.48280(13) 0.5435(2) 0.65813(12) 0.0451(4) Uani 1 1 d . . . . .
N3 N 0.47377(14) 0.4308(2) 0.59780(12) 0.0489(5) Uani 1 1 d . . . . .
H16 H 0.519530 0.378417 0.586897 0.059 Uiso 1 1 calc R U . . .
C13 C 0.39260(16) 0.4038(2) 0.55627(14) 0.0428(5) Uani 1 1 d . . . . .
C14 C 0.37735(17) 0.2878(2) 0.49462(14) 0.0446(5) Uani 1 1 d . . . . .
C15 C 0.29270(17) 0.2536(3) 0.45852(14) 0.0469(5) Uani 1 1 d . . . . .
H10 H 0.284231 0.175676 0.419224 0.056 Uiso 1 1 calc R U . . .
C16 C 0.22069(16) 0.3345(3) 0.48049(14) 0.0467(5) Uani 1 1 d . . . . .
C17 C 0.23273(17) 0.4569(3) 0.53608(15) 0.0506(6) Uani 1 1 d . . . . .
H11 H 0.183928 0.515028 0.548078 0.061 Uiso 1 1 calc R U . . .
C18 C 0.31682(16) 0.4900(3) 0.57250(15) 0.0493(6) Uani 1 1 d . . . . .
H12 H 0.324578 0.571895 0.609164 0.059 Uiso 1 1 calc R U . . .
N4 N 0.45087(17) 0.1975(2) 0.46816(14) 0.0569(6) Uani 1 1 d . . . . .
O4 O 0.52665(14) 0.2135(2) 0.50519(14) 0.0731(6) Uani 1 1 d . . . . .
O5 O 0.43474(15) 0.1094(2) 0.40880(13) 0.0742(6) Uani 1 1 d . . . . .
N5 N 0.13072(15) 0.2883(2) 0.44857(13) 0.0538(5) Uani 1 1 d . . . . .
O6 O 0.12198(15) 0.1791(2) 0.40093(14) 0.0780(6) Uani 1 1 d . . . . .
O7 O 0.06671(13) 0.3596(2) 0.47116(12) 0.0669(5) Uani 1 1 d . . . . .
C19 C 0.71797(16) 0.6570(3) 0.8585(2) 0.0647(8) Uani 1 1 d . . . . .
H13 H 0.714854 0.553574 0.875119 0.097 Uiso 1 1 calc R U . . .
H14 H 0.741941 0.715866 0.906500 0.097 Uiso 1 1 calc R U . . .
H15 H 0.756187 0.666255 0.813217 0.097 Uiso 1 1 calc R U . . .

loop_
 _atom_site_aniso_label
 _atom_site_aniso_U_11
 _atom_site_aniso_U_22
 _atom_site_aniso_U_33
 _atom_site_aniso_U_23
 _atom_site_aniso_U_13
 _atom_site_aniso_U_12
O1 0.0463(9) 0.0576(10) 0.0508(9) -0.0026(8) -0.0025(7) -0.0054(8)
C1 0.0396(11) 0.0497(13) 0.0460(12) -0.0053(10) 0.0070(9) -0.0059(10)
C2 0.0356(10) 0.0403(11) 0.0381(10) -0.0033(9) 0.0072(8) -0.0008(9)
C3 0.0342(10) 0.0432(12) 0.0434(11) 0.0049(9) 0.0097(9) -0.0003(9)
C4 0.0364(11) 0.0494(13) 0.0536(13) 0.0088(11) 0.0091(10) -0.0045(10)
N1 0.0578(13) 0.0432(11) 0.0617(13) -0.0069(10) 0.0007(11) -0.0077(10)
O2 0.0663(12) 0.0645(12) 0.0899(14) 0.0002(11) 0.0252(11) -0.0184(10)
O3 0.0775(15) 0.0587(13) 0.1212(19) 0.0126(13) -0.0187(13) 0.0011(11)
C5 0.0355(10) 0.0428(11) 0.0359(10) -0.0056(9) 0.0053(8) -0.0041(9)
C6 0.0382(11) 0.0527(14) 0.0468(12) 0.0047(11) 0.0070(10) -0.0009(10)
C7 0.0347(11) 0.0648(16) 0.0504(13) -0.0042(12) 0.0067(10) -0.0059(11)
C8 0.0463(12) 0.0518(13) 0.0427(12) -0.0110(11) 0.0142(10) -0.0171(10)
C9 0.0582(15) 0.0559(15) 0.0605(16) 0.0136(13) 0.0128(12) -0.0046(12)
C10 0.0377(12) 0.0612(15) 0.0622(15) 0.0164(13) 0.0067(11) 0.0023(11)
Cl1 0.0606(4) 0.0706(4) 0.0579(4) -0.0094(3) 0.0217(3) -0.0294(3)
C12 0.0524(14) 0.0622(17) 0.0699(17) -0.0037(14) 0.0118(13) 0.0150(13)
C11 0.0394(11) 0.0423(12) 0.0475(12) 0.0067(10) 0.0155(10) 0.0018(9)
N2 0.0486(11) 0.0416(10) 0.0465(10) -0.0066(8) 0.0118(9) 0.0011(8)
N3 0.0529(11) 0.0430(11) 0.0524(11) -0.0102(9) 0.0134(9) 0.0060(9)
C13 0.0542(13) 0.0354(11) 0.0408(11) -0.0002(9) 0.0137(10) 0.0024(10)
C14 0.0604(14) 0.0338(11) 0.0425(11) -0.0014(9) 0.0191(10) 0.0044(10)
C15 0.0701(16) 0.0356(11) 0.0360(11) -0.0015(9) 0.0110(11) 0.0000(11)
C16 0.0590(14) 0.0403(12) 0.0405(11) 0.0051(10) 0.0032(10) -0.0001(11)
C17 0.0577(14) 0.0402(13) 0.0549(14) -0.0038(11) 0.0103(12) 0.0082(11)
C18 0.0586(15) 0.0391(12) 0.0508(13) -0.0126(11) 0.0077(11) 0.0055(11)
N4 0.0791(16) 0.0438(12) 0.0523(12) -0.0058(10) 0.0290(11) 0.0067(11)
O4 0.0670(13) 0.0731(14) 0.0815(14) -0.0231(11) 0.0197(11) 0.0205(11)
O5 0.0974(16) 0.0614(12) 0.0683(12) -0.0282(10) 0.0309(11) 0.0041(11)
N5 0.0636(13) 0.0488(12) 0.0477(11) 0.0072(10) -0.0011(10) -0.0005(10)
O6 0.0871(15) 0.0639(13) 0.0790(14) -0.0201(11) -0.0121(11) -0.0053(11)
O7 0.0602(11) 0.0739(13) 0.0659(12) 0.0046(10) 0.0027(9) 0.0047(10)
C19 0.0417(13) 0.0643(17) 0.086(2) 0.0124(16) -0.0055(13) -0.0053(12)

_geom_special_details
;
 All esds (except the esd in the dihedral angle between two l.s. planes)
 are estimated using the full covariance matrix.  The cell esds are taken
 into account individually in the estimation of esds in distances, angles
 and torsion angles; correlations between esds in cell parameters are only
 used when they are defined by crystal symmetry.  An approximate (isotropic)
 treatment of cell esds is used for estimating esds involving l.s. planes.
;

loop_
 _geom_bond_atom_site_label_1
 _geom_bond_atom_site_label_2
 _geom_bond_distance
 _geom_bond_site_symmetry_2
 _geom_bond_publ_flag
O1 C4 1.390(3) . ?
O1 C1 1.396(3) . ?
C1 C2 1.531(3) . ?
C1 N1 1.544(3) . ?
C2 C3 1.516(3) . ?
C2 C5 1.524(3) . ?
C3 C4 1.337(3) . ?
C3 C11 1.452(3) . ?
C4 C19 1.486(3) . ?
N1 O3 1.201(3) . ?
N1 O2 1.204(3) . ?
C5 C6 1.382(3) . ?
C5 C10 1.384(3) . ?
C6 C7 1.386(3) . ?
C7 C8 1.366(4) . ?
C8 C9 1.371(4) . ?
C8 Cl1 1.747(2) . ?
C9 C10 1.391(3) . ?
C12 C11 1.502(3) . ?
C11 N2 1.292(3) . ?
N2 N3 1.379(3) . ?
N3 C13 1.344(3) . ?
C13 C18 1.414(3) . ?
C13 C14 1.420(3) . ?
C14 C15 1.371(3) . ?
C14 N4 1.457(3) . ?
C15 C16 1.369(3) . ?
C16 C17 1.398(3) . ?
C16 N5 1.450(3) . ?
C17 C18 1.363(3) . ?
N4 O5 1.225(3) . ?
N4 O4 1.232(3) . ?
N5 O6 1.228(3) . ?
N5 O7 1.231(3) . ?

loop_
 _geom_angle_atom_site_label_1
 _geom_angle_atom_site_label_2
 _geom_angle_atom_site_label_3
 _geom_angle
 _geom_angle_site_symmetry_1
 _geom_angle_site_symmetry_3
 _geom_angle_publ_flag
C4 O1 C1 107.34(17) . . ?
O1 C1 C2 107.41(19) . . ?
O1 C1 N1 108.18(18) . . ?
C2 C1 N1 108.67(18) . . ?
C3 C2 C5 113.29(18) . . ?
C3 C2 C1 99.87(17) . . ?
C5 C2 C1 112.76(17) . . ?
C4 C3 C11 131.3(2) . . ?
C4 C3 C2 108.7(2) . . ?
C11 C3 C2 119.82(19) . . ?
C3 C4 O1 112.4(2) . . ?
C3 C4 C19 135.7(2) . . ?
O1 C4 C19 111.8(2) . . ?
O3 N1 O2 125.6(3) . . ?
O3 N1 C1 115.0(2) . . ?
O2 N1 C1 119.4(2) . . ?
C6 C5 C10 118.4(2) . . ?
C6 C5 C2 120.0(2) . . ?
C10 C5 C2 121.58(19) . . ?
C5 C6 C7 121.2(2) . . ?
C8 C7 C6 119.1(2) . . ?
C7 C8 C9 121.4(2) . . ?
C7 C8 Cl1 119.19(19) . . ?
C9 C8 Cl1 119.5(2) . . ?
C8 C9 C10 119.1(2) . . ?
C5 C10 C9 120.9(2) . . ?
N2 C11 C3 113.59(19) . . ?
N2 C11 C12 123.9(2) . . ?
C3 C11 C12 122.5(2) . . ?
C11 N2 N3 117.01(19) . . ?
C13 N3 N2 119.20(19) . . ?
N3 C13 C18 121.2(2) . . ?
N3 C13 C14 122.6(2) . . ?
C18 C13 C14 116.1(2) . . ?
C15 C14 C13 121.6(2) . . ?
C15 C14 N4 116.9(2) . . ?
C13 C14 N4 121.4(2) . . ?
C16 C15 C14 119.8(2) . . ?
C15 C16 C17 120.8(2) . . ?
C15 C16 N5 119.4(2) . . ?
C17 C16 N5 119.7(2) . . ?
C18 C17 C16 119.3(2) . . ?
C17 C18 C13 122.1(2) . . ?
O5 N4 O4 122.6(2) . . ?
O5 N4 C14 118.3(2) . . ?
O4 N4 C14 119.2(2) . . ?
O6 N5 O7 123.1(2) . . ?
O6 N5 C16 118.4(2) . . ?
O7 N5 C16 118.5(2) . . ?

loop_
 _geom_torsion_atom_site_label_1
 _geom_torsion_atom_site_label_2
 _geom_torsion_atom_site_label_3
 _geom_torsion_atom_site_label_4
 _geom_torsion
 _geom_torsion_site_symmetry_1
 _geom_torsion_site_symmetry_2
 _geom_torsion_site_symmetry_3
 _geom_torsion_site_symmetry_4
 _geom_torsion_publ_flag
C4 O1 C1 C2 19.5(2) . . . . ?
C4 O1 C1 N1 -97.6(2) . . . . ?
O1 C1 C2 C3 -20.0(2) . . . . ?
N1 C1 C2 C3 96.8(2) . . . . ?
O1 C1 C2 C5 100.6(2) . . . . ?
N1 C1 C2 C5 -142.61(19) . . . . ?
C5 C2 C3 C4 -106.4(2) . . . . ?
C1 C2 C3 C4 13.7(2) . . . . ?
C5 C2 C3 C11 69.4(2) . . . . ?
C1 C2 C3 C11 -170.40(19) . . . . ?
C11 C3 C4 O1 -178.1(2) . . . . ?
C2 C3 C4 O1 -2.9(2) . . . . ?
C11 C3 C4 C19 -1.3(4) . . . . ?
C2 C3 C4 C19 173.9(3) . . . . ?
C1 O1 C4 C3 -10.8(2) . . . . ?
C1 O1 C4 C19 171.6(2) . . . . ?
O1 C1 N1 O3 -168.6(2) . . . . ?
C2 C1 N1 O3 75.1(3) . . . . ?
O1 C1 N1 O2 10.9(3) . . . . ?
C2 C1 N1 O2 -105.5(2) . . . . ?
C3 C2 C5 C6 -150.4(2) . . . . ?
C1 C2 C5 C6 97.1(2) . . . . ?
C3 C2 C5 C10 29.9(3) . . . . ?
C1 C2 C5 C10 -82.6(3) . . . . ?
C10 C5 C6 C7 -1.1(3) . . . . ?
C2 C5 C6 C7 179.3(2) . . . . ?
C5 C6 C7 C8 1.2(4) . . . . ?
C6 C7 C8 C9 -0.7(4) . . . . ?
C6 C7 C8 Cl1 178.66(18) . . . . ?
C7 C8 C9 C10 0.1(4) . . . . ?
Cl1 C8 C9 C10 -179.3(2) . . . . ?
C6 C5 C10 C9 0.4(4) . . . . ?
C2 C5 C10 C9 -179.9(2) . . . . ?
C8 C9 C10 C5 0.0(4) . . . . ?
C4 C3 C11 N2 176.3(2) . . . . ?
C2 C3 C11 N2 1.6(3) . . . . ?
C4 C3 C11 C12 -1.7(4) . . . . ?
C2 C3 C11 C12 -176.5(2) . . . . ?
C3 C11 N2 N3 -178.02(18) . . . . ?
C12 C11 N2 N3 0.0(3) . . . . ?
C11 N2 N3 C13 171.8(2) . . . . ?
N2 N3 C13 C18 0.9(3) . . . . ?
N2 N3 C13 C14 -178.65(19) . . . . ?
N3 C13 C14 C15 174.2(2) . . . . ?
C18 C13 C14 C15 -5.4(3) . . . . ?
N3 C13 C14 N4 -4.5(3) . . . . ?
C18 C13 C14 N4 176.0(2) . . . . ?
C13 C14 C15 C16 1.5(3) . . . . ?
N4 C14 C15 C16 -179.8(2) . . . . ?
C14 C15 C16 C17 3.3(3) . . . . ?
C14 C15 C16 N5 -174.0(2) . . . . ?
C15 C16 C17 C18 -3.9(4) . . . . ?
N5 C16 C17 C18 173.4(2) . . . . ?
C16 C17 C18 C13 -0.4(4) . . . . ?
N3 C13 C18 C17 -174.7(2) . . . . ?
C14 C13 C18 C17 4.8(3) . . . . ?
C15 C14 N4 O5 8.4(3) . . . . ?
C13 C14 N4 O5 -172.9(2) . . . . ?
C15 C14 N4 O4 -172.5(2) . . . . ?
C13 C14 N4 O4 6.2(3) . . . . ?
C15 C16 N5 O6 -1.6(3) . . . . ?
C17 C16 N5 O6 -178.9(2) . . . . ?
C15 C16 N5 O7 177.8(2) . . . . ?
C17 C16 N5 O7 0.4(3) . . . . ?

_refine_diff_density_max    0.234
_refine_diff_density_min   -0.233
_refine_diff_density_rms    0.055

_shelx_res_file
;
TITL RK_a.res in P2(1)/n
    RK_a.res
    created by SHELXL-2018/3 at 16:56:41 on 14-Dec-2022
REM  Yadorkari-X generated
CELL 0.71069 14.9720 8.9050 15.7380 90.0000 95.6500 90.0000
ZERR 4.0 0.0050 0.0050 0.0030 0.0000 0.0200 0.0000
LATT 1
SYMM 1/2-X, 1/2+Y, 1/2-Z
REM  SPGR P21/n monoclinic
SFAC C H Cl N O
UNIT 76 64 4 20 28
TEMP 25.0
L.S. 99
FMAP 2
PLAN -20
ACTA
CONF
LIST 4

WGHT    0.061600    0.203900
FVAR       0.45505
O1    5    0.600327    0.829753    0.878138    11.00000    0.04625    0.05760 =
         0.05077   -0.00262   -0.00250   -0.00537
C1    1    0.520184    0.886871    0.837957    11.00000    0.03962    0.04970 =
         0.04599   -0.00529    0.00697   -0.00593
AFIX  13
H1    2    0.478753    0.913599    0.880015    11.00000   -1.20000
AFIX   0
C2    1    0.479447    0.765738    0.776909    11.00000    0.03561    0.04025 =
         0.03812   -0.00330    0.00720   -0.00079
AFIX  13
H2    2    0.457592    0.810606    0.721901    11.00000   -1.20000
AFIX   0
C3    1    0.562273    0.671609    0.767562    11.00000    0.03416    0.04317 =
         0.04345    0.00486    0.00968   -0.00029
C4    1    0.626537    0.711666    0.828390    11.00000    0.03636    0.04937 =
         0.05358    0.00879    0.00905   -0.00452
N1    4    0.542676    1.025560    0.785122    11.00000    0.05779    0.04323 =
         0.06171   -0.00695    0.00073   -0.00768
O2    5    0.619754    1.051599    0.774576    11.00000    0.06633    0.06445 =
         0.08990    0.00024    0.02524   -0.01843
O3    5    0.479090    1.099844    0.758280    11.00000    0.07755    0.05872 =
         0.12116    0.01259   -0.01867    0.00112
C5    1    0.404324    0.678468    0.813259    11.00000    0.03552    0.04278 =
         0.03585   -0.00559    0.00528   -0.00412
C6    1    0.315840    0.717910    0.791173    11.00000    0.03820    0.05273 =
         0.04677    0.00471    0.00701   -0.00091
AFIX  43
H3    2    0.302752    0.798614    0.754548    11.00000   -1.20000
AFIX   0
C7    1    0.246186    0.639410    0.822599    11.00000    0.03474    0.06480 =
         0.05037   -0.00422    0.00668   -0.00592
AFIX  43
H4    2    0.186843    0.665831    0.806446    11.00000   -1.20000
AFIX   0
C8    1    0.265909    0.522761    0.877595    11.00000    0.04627    0.05178 =
         0.04272   -0.01104    0.01417   -0.01714
C9    1    0.352921    0.481009    0.901489    11.00000    0.05820    0.05589 =
         0.06048    0.01362    0.01283   -0.00462
AFIX  43
H5    2    0.365398    0.401250    0.938931    11.00000   -1.20000
AFIX   0
C10   1    0.422243    0.559588    0.868957    11.00000    0.03771    0.06118 =
         0.06220    0.01640    0.00667    0.00235
AFIX  43
H6    2    0.481426    0.531879    0.884841    11.00000   -1.20000
AFIX   0
CL1   3    0.178340    0.426184    0.919042    11.00000    0.06062    0.07058 =
         0.05790   -0.00943    0.02173   -0.02939
C12   1    0.637230    0.450738    0.694437    11.00000    0.05237    0.06221 =
         0.06991   -0.00373    0.01176    0.01505
AFIX 137
H7    2    0.626263    0.355255    0.719757    11.00000   -1.50000
H8    2    0.690897    0.494058    0.722674    11.00000   -1.50000
H9    2    0.644371    0.437185    0.634970    11.00000   -1.50000
AFIX   0
C11   1    0.559231    0.553582    0.703687    11.00000    0.03935    0.04231 =
         0.04746    0.00669    0.01545    0.00177
N2    4    0.482800    0.543489    0.658126    11.00000    0.04862    0.04164 =
         0.04654   -0.00659    0.01176    0.00112
N3    4    0.473767    0.430792    0.597804    11.00000    0.05288    0.04302 =
         0.05242   -0.01023    0.01344    0.00605
AFIX  43
H16   2    0.519530    0.378417    0.586897    11.00000   -1.20000
AFIX   0
C13   1    0.392598    0.403795    0.556274    11.00000    0.05416    0.03536 =
         0.04082   -0.00024    0.01374    0.00239
C14   1    0.377350    0.287849    0.494618    11.00000    0.06037    0.03380 =
         0.04255   -0.00141    0.01910    0.00438
C15   1    0.292700    0.253620    0.458522    11.00000    0.07010    0.03558 =
         0.03605   -0.00147    0.01096    0.00001
AFIX  43
H10   2    0.284231    0.175676    0.419224    11.00000   -1.20000
AFIX   0
C16   1    0.220690    0.334491    0.480488    11.00000    0.05897    0.04032 =
         0.04045    0.00509    0.00320   -0.00015
C17   1    0.232733    0.456877    0.536079    11.00000    0.05770    0.04023 =
         0.05490   -0.00375    0.01028    0.00820
AFIX  43
H11   2    0.183928    0.515028    0.548078    11.00000   -1.20000
AFIX   0
C18   1    0.316818    0.490015    0.572499    11.00000    0.05856    0.03906 =
         0.05079   -0.01261    0.00769    0.00555
AFIX  43
H12   2    0.324578    0.571895    0.609164    11.00000   -1.20000
AFIX   0
N4    4    0.450872    0.197505    0.468155    11.00000    0.07906    0.04377 =
         0.05233   -0.00576    0.02895    0.00671
O4    5    0.526651    0.213534    0.505188    11.00000    0.06704    0.07315 =
         0.08149   -0.02306    0.01974    0.02047
O5    5    0.434737    0.109440    0.408795    11.00000    0.09744    0.06137 =
         0.06835   -0.02816    0.03088    0.00408
N5    4    0.130720    0.288346    0.448574    11.00000    0.06358    0.04884 =
         0.04773    0.00718   -0.00106   -0.00048
O6    5    0.121980    0.179076    0.400931    11.00000    0.08710    0.06392 =
         0.07903   -0.02012   -0.01211   -0.00533
O7    5    0.066708    0.359600    0.471156    11.00000    0.06021    0.07386 =
         0.06590    0.00464    0.00273    0.00465
C19   1    0.717968    0.657005    0.858467    11.00000    0.04166    0.06432 =
         0.08586    0.01242   -0.00553   -0.00526
AFIX 137
H13   2    0.714854    0.553574    0.875119    11.00000   -1.50000
H14   2    0.741941    0.715866    0.906500    11.00000   -1.50000
H15   2    0.756187    0.666255    0.813217    11.00000   -1.50000

AFIX   0
HKLF 4 1 1 0 0 0 1 0 0 0 1


REM  RK_a.res in P2(1)/n
REM wR2 = 0.1387, GooF = S = 1.026, Restrained GooF = 1.026 for all data
REM R1 = 0.0439 for 2788 Fo > 4sig(Fo) and 0.1026 for all 4814 data
REM 291 parameters refined using 0 restraints

END

WGHT      0.0612      0.2100

REM Highest difference peak  0.234,  deepest hole -0.233,  1-sigma level  0.055
Q1    1   0.7427  0.5492  0.8228  11.00000  0.05    0.23
Q2    1   0.4364  1.0927  0.8053  11.00000  0.05    0.23
Q3    1   0.5239  0.7091  0.7682  11.00000  0.05    0.20
Q4    1   0.2175  0.3463  0.9137  11.00000  0.05    0.20
Q5    1   0.7168  0.5954  0.9234  11.00000  0.05    0.20
Q6    1   0.6004  0.3324  0.6531  11.00000  0.05    0.19
Q7    1   0.0224  0.2610  0.4858  11.00000  0.05    0.19
Q8    1   0.3386  0.2268  0.5005  11.00000  0.05    0.18
Q9    1   0.7064  0.8543  0.1583  11.00000  0.05    0.18
Q10   1   0.6988  0.5309  0.6696  11.00000  0.05    0.18
Q11   1   0.3629  0.6827  0.7911  11.00000  0.05    0.17
Q12   1   0.3937  0.2433  0.9582  11.00000  0.05    0.16
Q13   1   0.7637  0.7587  0.8628  11.00000  0.05    0.16
Q14   1   0.4839  0.9622  0.8796  11.00000  0.05    0.16
Q15   1   0.6007  0.7197  0.7688  11.00000  0.05    0.16
Q16   1   0.4460  0.7160  0.7978  11.00000  0.05    0.16
Q17   1   0.4194  0.4567  0.8091  11.00000  0.05    0.16
Q18   1   0.6687  0.4319  0.7493  11.00000  0.05    0.15
Q19   1   0.5547  0.1990  0.6540  11.00000  0.05    0.15
Q20   1   0.4147  0.2438  0.4929  11.00000  0.05    0.15
;
_shelx_res_checksum   94188

_shelx_hkl_file
;
   0   0   2  266.06    2.99
   0   0  -2  258.51    2.94
   0   0   3    0.61    0.85
   0   0  -3    0.41    0.80
   0   0  -4   20.39    1.50
   0   0   4   20.75    1.53
   0   0  -5   -0.04    1.05
   0   0   5    1.53    1.11
   0   0   6  439.94    6.74
   0   0  -6  432.54    6.66
   0   0   7   -5.75    2.25
   0   0  -7  -10.57    2.60
   0   0   8   15.26    1.26
   0   0  -8   14.09    1.25
   0   0   9   -0.30    1.79
   0   0  -9   -5.41    2.62
   0   0 -10  186.96    5.95
   0   0  10  173.81    5.75
   0   0  11   -1.58    2.97
   0   0 -11   -3.59    3.12
   0   0  12   -0.20    2.19
   0   0 -12    2.84    2.34
   0   0  13   -2.50    2.71
   0   0 -13    1.91    2.53
   0   0 -14   -1.00    2.14
   0   0  14   -0.16    3.10
   0   0 -15   -2.59    3.07
   0   0  15    3.51    2.61
   0   0  16   26.45    2.30
   0   0 -16   30.42    2.72
   0   0 -17    0.21    2.49
   0   0  17   -2.63    2.88
   0   0  18    2.29    2.42
   0   0 -18    1.26    2.11
   0   0  19    0.38    2.94
   0   0 -19    0.13    2.81
   0   0  20    3.32    3.15
   0   0 -20   -0.69    3.75
   0   1  -1   36.54    1.20
   0   1   1   38.21    1.23
   0   1   2  224.17    3.18
   0   1  -2  215.74    3.17
   0   1  -3   20.01    1.50
   0   1   3   21.31    1.40
   0   1  -4 5717.74   20.34
   0   1   4 5870.48   20.61
   0   1   5 3058.76   16.49
   0   1  -5 3034.57   16.41
   0   1  -6  341.81    6.26
   0   1   6  360.27    6.36
   0   1  -7   24.44    2.33
   0   1   7   31.75    2.26
   0   1   8   27.80    2.42
   0   1  -8   27.24    1.82
   0   1   9   11.21    1.06
   0   1  -9   12.07    1.14
   0   1  10    4.72    1.06
   0   1 -10    4.14    1.01
   0   1  11  248.00    7.35
   0   1 -11  248.47    7.40
   0   1 -12   19.23    1.67
   0   1  12   24.90    2.15
   0   1  13    8.83    1.39
   0   1 -13    8.43    1.28
   0   1  14   28.49    2.62
   0   1 -14   29.91    2.60
   0   1  15    0.68    3.47
   0   1 -15    1.42    2.20
   0   1 -16   12.51    1.73
   0   1  16   14.34    1.89
   0   1 -17   -2.06    2.73
   0   1  17   -1.29    2.56
   0   1 -18   14.35    1.48
   0   1  18   14.14    1.35
   0   1 -19   27.80    2.27
   0   1  19   30.19    2.29
   0   1  20   -2.48    3.60
   0   1 -20   -3.25    3.81
   0   2   0  125.73    2.89
   0   2   1  396.73    4.95
   0   2  -1  399.97    4.98
   0   2  -2  621.31    6.48
   0   2   2  636.79    6.58
   0   2   3 5202.80   19.98
   0   2  -3 4985.62   19.55
   0   2   4 1726.87   12.49
   0   2  -4 1711.30   12.39
   0   2   5   22.64    2.21
   0   2  -5   27.78    2.17
   0   2  -6 1115.16   11.60
   0   2   6 1109.12   11.58
   0   2  -7  737.75   10.10
   0   2   7  721.52   10.08
   0   2   8   92.73    4.21
   0   2  -8   94.05    4.33
   0   2  -9  555.99    9.86
   0   2   9  560.44    9.92
   0   2  10    6.98    1.08
   0   2 -10    2.75    2.54
   0   2 -11   42.66    3.74
   0   2  11   39.33    3.33
   0   2  12   22.82    1.91
   0   2 -12   25.16    2.21
   0   2 -13    2.96    3.24
   0   2  13    3.63    1.27
   0   2 -14   20.88    2.01
   0   2  14   24.36    2.10
   0   2  15    5.32    1.37
   0   2 -15    5.67    1.36
   0   2  16    1.25    3.67
   0   2 -16    3.84    3.78
   0   2 -17    4.84    1.20
   0   2  17   -1.70    2.90
   0   2  18   17.50    1.72
   0   2 -18   19.78    1.76
   0   2 -19    2.49    2.14
   0   2  19    3.32    3.35
   0   2  20   -1.64    3.19
   0   2 -20    2.57    1.95
   0   3   0    0.96    1.10
   0   3   1   84.03    2.88
   0   3  -1   84.61    2.91
   0   3   2   20.50    1.40
   0   3  -2   25.05    1.87
   0   3   3 1041.76   10.35
   0   3  -3 1036.58   10.38
   0   3   4  345.83    6.45
   0   3  -4  365.72    6.49
   0   3   5  693.94    9.35
   0   3  -5  717.79    9.59
   0   3   6  103.95    4.54
   0   3  -6  100.96    4.14
   0   3   7  486.75    8.88
   0   3  -7  524.01    9.17
   0   3   8  849.38   12.17
   0   3  -8  851.67   12.22
   0   3   9   10.31    1.39
   0   3  -9   11.38    1.31
   0   3  10   27.99    2.44
   0   3 -10   34.25    3.33
   0   3 -11   29.37    2.49
   0   3  11   37.73    3.30
   0   3 -12   15.91    1.51
   0   3  12   15.89    1.53
   0   3 -13    3.44    3.61
   0   3  13    6.33    1.32
   0   3 -14  103.27    6.07
   0   3  14   94.12    6.32
   0   3 -15   -1.55    4.28
   0   3  15    4.15    1.48
   0   3 -16   36.62    3.15
   0   3  16   42.92    3.50
   0   3 -17    0.57    2.67
   0   3  17   -1.97    3.00
   0   3 -18   -2.67    3.02
   0   3  18   -2.97    3.23
   0   3 -19    3.75    2.69
   0   3  19   -2.08    3.28
   0   4   0   23.56    1.62
   0   4  -1    4.89    0.81
   0   4   1    5.08    0.77
   0   4   2    0.09    1.01
   0   4  -2   -0.71    1.79
   0   4   3  683.93    9.56
   0   4  -3  705.54    9.75
   0   4   4  170.77    5.08
   0   4  -4  173.17    5.30
   0   4  -5  316.73    7.17
   0   4   5  293.51    6.77
   0   4  -6   23.41    2.08
   0   4   6   24.00    1.99
   0   4   7  305.11    7.52
   0   4  -7  327.89    7.78
   0   4   8    1.38    2.38
   0   4  -8    0.07    2.69
   0   4  -9  228.68    7.50
   0   4   9  215.27    6.96
   0   4 -10   16.17    1.61
   0   4  10   12.04    1.39
   0   4 -11   33.00    2.74
   0   4  11   31.67    2.84
   0   4  12   58.24    5.09
   0   4 -12   61.22    4.93
   0   4  13   57.69    5.11
   0   4 -13   62.58    5.37
   0   4  14   10.85    1.62
   0   4 -14    7.83    1.74
   0   4 -15    0.30    4.61
   0   4  15    3.81    3.57
   0   4 -16    1.46    2.63
   0   4  16   -0.97    2.65
   0   4 -17    1.77    3.37
   0   4  17    5.27    1.29
   0   4  18    3.50    1.38
   0   4 -18    5.48    1.33
   0   4  19    2.86    2.23
   0   4 -19    2.78    1.95
   0   5   0    0.35    1.54
   0   5   1   -0.79    1.94
   0   5  -1    1.38    1.83
   0   5   2  103.17    4.06
   0   5  -2  106.99    4.33
   0   5  -3  114.46    4.49
   0   5   3   90.49    4.50
   0   5  -4  145.79    5.29
   0   5   4  143.81    5.16
   0   5   5   95.48    4.31
   0   5  -5   95.14    4.48
   0   5   6    6.66    1.19
   0   5  -6   10.02    1.00
   0   5  -7   69.93    4.18
   0   5   7   50.50    3.77
   0   5  -8    0.46    3.09
   0   5   8    1.53    3.13
   0   5  -9   10.06    1.39
   0   5   9   10.65    1.34
   0   5  10   45.56    3.06
   0   5 -10   50.58    4.58
   0   5  11    2.31    3.41
   0   5 -11   -1.62    3.94
   0   5 -12   41.18    3.24
   0   5  12   28.07    2.57
   0   5  13   28.67    2.60
   0   5 -13   33.42    2.90
   0   5 -14    0.52    3.41
   0   5  14   -2.35    3.55
   0   5 -15   22.31    1.82
   0   5  15   19.74    1.80
   0   5  16    1.79    2.03
   0   5 -16    2.79    2.23
   0   5  17   -0.63    2.94
   0   5 -17    2.46    1.88
   0   5 -18    1.08    1.97
   0   5  18   -3.43    3.32
   0   6   0    6.56    0.90
   0   6   1  124.72    5.25
   0   6  -1  118.82    5.53
   0   6   2    2.32    2.45
   0   6  -2    0.92    2.26
   0   6   3   48.35    3.47
   0   6  -3   44.20    3.80
   0   6   4    8.80    1.12
   0   6  -4    9.84    1.07
   0   6  -5   57.76    4.18
   0   6   5   54.74    4.28
   0   6   6  109.63    5.63
   0   6  -6  110.00    5.56
   0   6   7   15.24    1.46
   0   6  -7   17.46    1.66
   0   6  -8   47.23    3.97
   0   6   8   46.57    4.08
   0   6  -9   -1.17    3.01
   0   6   9    1.79    2.74
   0   6  10    1.39    3.70
   0   6 -10    7.88    1.44
   0   6  11    2.27    2.21
   0   6 -11   -0.42    3.68
   0   6  12    5.08    3.93
   0   6 -12   13.02    1.72
   0   6 -13   26.06    2.60
   0   6  13   31.15    3.11
   0   6  14   15.29    1.36
   0   6 -14   21.50    1.72
   0   6 -15   -3.41    3.10
   0   6  15   -0.09    2.99
   0   6  16   -1.54    3.15
   0   6 -16    2.71    2.80
   0   6 -17    2.75    2.70
   0   6  17   -0.17    2.89
   0   7   0    0.97    2.50
   0   7   1   23.25    2.03
   0   7  -1   23.73    2.25
   0   7   2   -0.61    2.96
   0   7  -2    3.74    1.06
   0   7  -3   23.51    2.25
   0   7   3   17.54    1.66
   0   7   4   17.71    1.62
   0   7  -4   18.57    1.63
   0   7  -5    3.28    2.23
   0   7   5   -1.66    2.63
   0   7   6   10.55    1.30
   0   7  -6   12.52    1.30
   0   7   7   -0.59    2.70
   0   7  -7    2.54    2.63
   0   7  -8   -1.48    2.80
   0   7   8    3.33    2.25
   0   7  -9    2.52    3.80
   0   7   9    0.97    3.53
   0   7 -10   -6.29    3.88
   0   7  10    0.81    1.88
   0   7  11    4.58    1.40
   0   7 -11    1.85    4.43
   0   7  12   -0.43    2.61
   0   7 -12   -0.81    2.89
   0   7 -13    0.08    3.19
   0   7  13    3.65    2.69
   0   7  14   12.10    1.44
   0   7 -14   11.60    1.48
   0   7  15    1.76    1.60
   0   7 -15    2.07    2.70
   0   7 -16    3.71    2.92
   0   7  16    1.36    2.98
   0   8   0  136.83    6.60
   0   8   1   38.33    2.86
   0   8  -1   34.00    3.02
   0   8  -2   -0.13    2.50
   0   8   2   -2.04    3.08
   0   8  -3   -2.26    3.32
   0   8   3    0.41    2.57
   0   8   4    0.13    2.61
   0   8  -4    5.88    0.99
   0   8   5   -1.39    2.31
   0   8  -5    2.13    2.79
   0   8  -6    2.22    1.24
   0   8   6    1.22    2.55
   0   8   7    1.22    3.45
   0   8  -7    2.36    3.26
   0   8  -8   -1.45    3.96
   0   8   8    0.03    2.68
   0   8   9    0.44    3.16
   0   8  -9   -4.63    3.76
   0   8  10   15.26    1.34
   0   8 -10   13.01    1.29
   0   8 -11    4.97    1.12
   0   8  11   -3.44    2.98
   0   8 -12    3.03    2.28
   0   8  12   -2.74    2.59
   0   8 -13    0.38    2.98
   0   8  13   -1.14    3.16
   0   8 -14   -2.06    3.44
   0   8  14   -1.14    3.09
   0   9   0    1.19    2.33
   0   9   1   -3.18    4.00
   0   9  -1   -5.98    3.89
   0   9  -2    2.71    3.35
   0   9   2    0.20    3.23
   0   9  -3    1.47    3.33
   0   9   3    0.43    3.00
   0   9  -4   14.49    1.62
   0   9   4   12.04    1.66
   0   9  -5    7.25    1.37
   0   9   5    2.68    4.04
   0   9  -6    1.49    2.30
   0   9   6    0.14    2.25
   0   9  -7    4.96    1.02
   0   9   7    2.35    2.30
   0   9   8    0.15    2.02
   0   9  -8   -0.06    2.85
   0   9  -9    0.94    2.78
   0   9   9    6.85    1.04
   0   9  10    1.35    2.40
   0   9 -10    3.38    1.19
   0   9  11    2.35    1.16
   0   9 -11    2.00    1.99
   0   9 -12   -1.21    3.47
   0   9  12    1.49    2.77
   0  10   0   -3.19    2.92
   0  10   1    2.13    2.58
   0  10  -1    1.95    2.57
   0  10   2   13.68    1.36
   0  10  -2   11.18    1.43
   0  10  -3   18.79    1.82
   0  10   3   19.50    1.65
   0  10  -4   -0.20    3.02
   0  10   4    2.52    2.03
   0  10  -5    1.42    1.64
   0  10   5    2.36    2.07
   0  10  -6    3.39    3.16
   0  10   6    4.63    1.14
   0  10   7    0.18    2.39
   0  10  -7    0.73    2.26
   0  10  -8    1.29    2.79
   0  10   8    0.86    1.92
   0  10  -9    3.36    3.35
   0  10   9    0.68    2.87
   0  10 -10    0.90    2.98
   0  10  10    0.93    2.33
   0  11   0    1.25    2.66
   0  11   1    4.63    1.32
   0  11  -1    4.15    1.23
   0  11  -2   -1.13    2.87
   0  11   2   -7.62    3.50
   0  11   3    3.47    2.49
   0  11  -3   -0.15    2.79
   0  11  -4   -0.38    2.83
   0  11   4    1.06    2.74
   0  11  -5    5.59    1.53
   0  11   5    0.98    3.68
   0  11  -6    1.29    2.85
   0  11   6    3.22    2.77
   1   0 -20   -4.85    3.37
   1   0 -19    2.06    3.21
   1   0 -18    0.03    2.68
   1   0 -17   68.18    4.08
   1   0 -16    1.14    3.27
   1   0 -15   11.48    1.45
   1   0 -14   -2.75    2.96
   1   0 -13   39.59    3.91
   1   0 -12   -6.45    3.25
   1   0 -11  995.86   14.18
   1   0 -10   -3.17    2.47
   1   0  -9  151.02    5.31
   1   0  -8    0.34    1.68
   1   0  -7  255.27    5.68
   1   0  -6   -1.32    1.58
   1   0  -5  266.97    4.81
   1   0  -4   20.65    1.47
   1   0  -3  835.65    6.54
   1   0  -2    1.14    0.25
   1   0   2    4.52    0.42
   1   0   3 5011.82   16.42
   1   0   4   -1.54    1.28
   1   0   5  198.18    4.31
   1   0   6   -0.40    1.44
   1   0   7   52.37    3.08
   1   0   8    1.67    1.87
   1   0   9 1131.88   13.55
   1   0  10   -3.40    3.10
   1   0  11  104.50    5.05
   1   0  12   -1.84    2.50
   1   0  13   13.50    1.44
   1   0  14    0.19    3.35
   1   0  15   33.68    2.72
   1   0  16    2.33    1.46
   1   0  17    3.18    2.30
   1   0  18    2.57    2.20
   1   0  19    3.82    2.57
   1   0  20   -0.72    3.17
   1   1 -20    2.60    1.91
   1   1 -19    2.18    2.48
   1   1 -18    7.87    1.25
   1   1 -17    0.26    2.60
   1   1 -16   39.53    3.32
   1   1 -15   12.85    1.54
   1   1 -14    1.72    2.56
   1   1 -13   59.03    4.39
   1   1 -12    9.33    1.41
   1   1 -11    9.44    1.21
   1   1 -10   18.63    1.59
   1   1  -9    3.22    0.79
   1   1  -8  445.40    7.97
   1   1  -7   94.52    3.80
   1   1  -6  181.43    4.67
   1   1  -5 1957.83   13.27
   1   1  -4 2559.38   13.68
   1   1  -3 1289.99    8.72
   1   1  -2  801.50    6.08
   1   1  -1    0.11    0.61
   1   1   0    3.09    0.31
   1   1   1 4330.52   12.83
   1   1   2 1112.22    7.34
   1   1   3  325.83    4.56
   1   1   4  333.13    5.15
   1   1   5   37.81    2.40
   1   1   6   78.98    3.23
   1   1   7   36.91    2.64
   1   1   8   56.91    3.30
   1   1   9   -2.64    2.48
   1   1  10   -0.43    1.53
   1   1  11    1.76    1.82
   1   1  12   31.01    2.37
   1   1  13   63.23    4.67
   1   1  14   -3.15    3.61
   1   1  15   -3.24    3.11
   1   1  16    2.36    3.13
   1   1  17   -4.62    3.14
   1   1  18    0.92    2.08
   1   1  19   10.42    1.56
   1   1  20    4.18    3.60
   1   2 -20   10.63    1.50
   1   2 -19    1.96    2.37
   1   2 -18    3.21    2.39
   1   2 -17    1.17    2.36
   1   2 -16    7.38    1.57
   1   2 -15   -0.68    3.01
   1   2 -14   57.23    4.41
   1   2 -13    9.98    1.37
   1   2 -12   28.10    2.42
   1   2 -11   27.39    2.24
   1   2 -10   14.51    1.34
   1   2  -9  368.58    8.07
   1   2  -8  227.05    6.00
   1   2  -7  330.90    6.85
   1   2  -6  287.44    5.94
   1   2  -5  901.07    9.74
   1   2  -4 1769.25   12.67
   1   2  -3 9999.00   27.84
   1   2  -2 3001.01   14.33
   1   2  -1   29.48    1.63
   1   2   0  586.28    5.99
   1   2   1  629.97    6.38
   1   2   2   44.75    1.99
   1   2   3 1601.63   11.34
   1   2   4    1.29    1.43
   1   2   5   -1.09    1.78
   1   2   6 1217.62   12.20
   1   2   7  430.78    8.04
   1   2   8   49.78    3.29
   1   2   9    1.66    1.50
   1   2  10   62.53    3.88
   1   2  11    1.72    1.21
   1   2  12   11.86    1.36
   1   2  13   21.85    2.05
   1   2  14   10.29    1.51
   1   2  15    0.95    4.23
   1   2  16    4.04    3.29
   1   2  17   -1.15    2.65
   1   2  18    3.65    2.93
   1   2  19    2.19    1.71
   1   3 -19    3.32    2.65
   1   3 -18    8.28    1.18
   1   3 -17    2.38    2.72
   1   3 -16   10.77    1.65
   1   3 -15   14.21    1.70
   1   3 -14    0.58    3.19
   1   3 -13   12.63    1.56
   1   3 -12   22.70    1.90
   1   3 -11    6.29    1.23
   1   3 -10    6.01    1.25
   1   3  -9   58.07    4.38
   1   3  -8   93.48    4.60
   1   3  -7  101.35    4.32
   1   3  -6   66.21    3.82
   1   3  -5 1017.40   11.31
   1   3  -4  219.92    5.35
   1   3  -3 1187.10   11.09
   1   3  -2 1295.03   11.20
   1   3  -1   -0.02    1.21
   1   3   0  749.61    8.26
   1   3   1  840.01    8.82
   1   3   2  295.84    5.52
   1   3   3  450.65    7.04
   1   3   4    1.81    1.22
   1   3   5  376.39    6.93
   1   3   6  665.78    9.76
   1   3   7  115.97    4.75
   1   3   8  433.11    8.72
   1   3   9   12.60    1.27
   1   3  10   22.08    1.92
   1   3  11  115.50    6.10
   1   3  12   -1.09    2.84
   1   3  13    8.45    1.45
   1   3  14    9.89    1.49
   1   3  15    1.38    3.03
   1   3  16   -0.38    2.66
   1   3  17   20.81    1.92
   1   3  18    0.50    1.69
   1   3  19    1.51    2.01
   1   4 -19    4.19    1.05
   1   4 -18    1.40    1.58
   1   4 -17    1.26    1.69
   1   4 -16   -5.42    2.80
   1   4 -15   12.28    1.71
   1   4 -14    2.56    2.98
   1   4 -13   -3.00    3.20
   1   4 -12    4.13    2.85
   1   4 -11   14.75    1.48
   1   4 -10   67.53    4.66
   1   4  -9   52.26    4.54
   1   4  -8  972.24   13.94
   1   4  -7  842.55   12.48
   1   4  -6 1161.31   13.86
   1   4  -5  299.19    6.91
   1   4  -4   67.11    3.45
   1   4  -3    1.93    1.49
   1   4  -2  174.96    4.99
   1   4  -1   16.15    1.44
   1   4   0  284.99    6.05
   1   4   1   83.04    3.54
   1   4   2  142.00    4.47
   1   4   3  295.22    6.58
   1   4   4  585.72    9.20
   1   4   5   59.36    3.52
   1   4   6   46.67    3.06
   1   4   7   33.98    3.11
   1   4   8   77.32    4.44
   1   4   9    2.57    1.86
   1   4  10   35.05    2.80
   1   4  11   41.11    2.94
   1   4  12    1.17    3.17
   1   4  13    3.07    3.07
   1   4  14    3.65    2.48
   1   4  15    7.34    1.44
   1   4  16   22.38    1.85
   1   4  17    2.75    1.14
   1   4  18   10.17    1.38
   1   5 -18    5.18    1.35
   1   5 -17   -0.42    2.39
   1   5 -16    4.53    1.19
   1   5 -15    3.64    2.87
   1   5 -14   18.62    1.93
   1   5 -13    1.70    3.89
   1   5 -12  154.24    7.97
   1   5 -11  163.80    8.00
   1   5 -10   94.31    5.62
   1   5  -9   -0.77    2.66
   1   5  -8    5.09    1.13
   1   5  -7   40.38    3.49
   1   5  -6    7.79    1.15
   1   5  -5   15.68    1.41
   1   5  -4  130.90    5.09
   1   5  -3   59.96    3.38
   1   5  -2  200.72    5.86
   1   5  -1    3.69    0.78
   1   5   0   83.56    3.94
   1   5   1   11.68    0.99
   1   5   2  127.21    4.84
   1   5   3   23.60    1.96
   1   5   4    8.45    0.89
   1   5   5   12.10    1.05
   1   5   6   19.84    1.67
   1   5   7  112.08    5.13
   1   5   8    2.78    1.88
   1   5   9   19.72    1.74
   1   5  10   17.92    1.74
   1   5  11  190.27    7.90
   1   5  12   50.68    3.95
   1   5  13    8.14    1.69
   1   5  14   15.69    1.79
   1   5  15   24.04    2.02
   1   5  16   -0.90    2.87
   1   5  17    3.59    2.44
   1   5  18   -3.29    3.22
   1   6 -17   -0.05    3.75
   1   6 -16    4.33    1.30
   1   6 -15   12.98    1.39
   1   6 -14    3.28    1.37
   1   6 -13    1.77    3.23
   1   6 -12   10.77    1.65
   1   6 -11   19.58    1.84
   1   6 -10   -3.69    3.85
   1   6  -9    6.06    1.38
   1   6  -8   11.48    1.31
   1   6  -7   -4.33    3.31
   1   6  -6    2.35    2.68
   1   6  -5   98.70    5.39
   1   6  -4   -2.37    2.80
   1   6  -3   83.01    4.42
   1   6  -2   42.10    3.43
   1   6  -1  120.32    5.57
   1   6   0  109.00    4.78
   1   6   1  367.06    8.58
   1   6   2    0.79    1.97
   1   6   3   35.30    3.30
   1   6   4   57.44    3.90
   1   6   5   12.71    1.34
   1   6   6   44.32    4.18
   1   6   7   85.38    5.07
   1   6   8    0.12    2.92
   1   6   9    7.96    1.55
   1   6  10    2.88    2.42
   1   6  11   15.78    1.45
   1   6  12   37.87    3.09
   1   6  13    2.13    3.28
   1   6  14    0.47    2.41
   1   6  15   13.50    1.42
   1   6  16   -1.53    2.82
   1   6  17    1.78    1.40
   1   7 -16   12.99    1.55
   1   7 -15    8.84    1.59
   1   7 -14   -1.69    2.89
   1   7 -13    2.59    2.75
   1   7 -12   50.75    3.75
   1   7 -11   -1.19    4.08
   1   7 -10   -5.04    3.91
   1   7  -9   12.16    1.67
   1   7  -8   22.22    2.19
   1   7  -7    7.65    1.45
   1   7  -6   87.91    5.52
   1   7  -5   22.16    2.04
   1   7  -4   -0.18    2.61
   1   7  -3   20.96    1.96
   1   7  -2    0.84    2.16
   1   7  -1    0.60    2.12
   1   7   0    2.93    2.42
   1   7   1   20.64    1.85
   1   7   2   39.84    3.69
   1   7   3   -4.00    2.75
   1   7   4   94.64    5.54
   1   7   5   -2.70    3.16
   1   7   6   13.42    1.46
   1   7   7    3.99    2.94
   1   7   8   55.29    5.31
   1   7   9   31.39    2.79
   1   7  10   26.87    2.31
   1   7  11   -2.03    3.59
   1   7  12    1.43    2.13
   1   7  13    1.31    2.26
   1   7  14    0.52    2.77
   1   7  15    3.21    3.51
   1   7  16    8.74    1.48
   1   8 -14    0.57    3.14
   1   8 -13    5.90    1.35
   1   8 -12    7.60    1.30
   1   8 -11    7.07    1.29
   1   8 -10   22.81    1.78
   1   8  -9   -1.38    3.64
   1   8  -8    4.89    1.35
   1   8  -7    0.30    3.41
   1   8  -6    2.20    1.67
   1   8  -5    5.37    1.43
   1   8  -4    1.21    3.35
   1   8  -3    4.07    1.35
   1   8  -2   53.89    4.83
   1   8  -1   26.45    2.29
   1   8   0    5.39    1.40
   1   8   1    2.27    2.61
   1   8   2    9.77    1.30
   1   8   3    9.13    1.68
   1   8   4   78.50    6.32
   1   8   5   18.02    1.69
   1   8   6   -3.32    3.81
   1   8   7   -0.59    2.56
   1   8   8   13.51    1.50
   1   8   9   -0.72    3.70
   1   8  10    4.10    3.07
   1   8  11    0.11    2.46
   1   8  12    1.45    2.64
   1   8  13    3.32    2.85
   1   8  14    3.00    2.85
   1   9 -12    2.88    2.51
   1   9 -11    0.40    3.12
   1   9 -10    3.79    2.75
   1   9  -9    1.74    3.67
   1   9  -8    2.50    2.12
   1   9  -7   -0.26    2.64
   1   9  -6    0.16    2.66
   1   9  -5    3.91    1.22
   1   9  -4    0.44    3.06
   1   9  -3   -2.56    3.41
   1   9  -2    4.91    3.45
   1   9  -1    4.59    4.30
   1   9   0   44.08    3.58
   1   9   1    0.15    3.93
   1   9   2   44.49    3.67
   1   9   3    0.76    3.03
   1   9   4    0.99    2.79
   1   9   5    3.19    2.26
   1   9   6    0.29    2.28
   1   9   7   10.02    1.14
   1   9   8   -0.16    2.65
   1   9   9    0.95    2.30
   1   9  10    2.17    1.78
   1   9  11   -0.05    3.02
   1   9  12    3.38    2.71
   1  10 -10    2.47    2.39
   1  10  -9    3.02    1.45
   1  10  -8   -2.19    2.66
   1  10  -7   -0.37    2.51
   1  10  -6   -2.56    3.08
   1  10  -5    7.13    1.20
   1  10  -4    1.36    2.40
   1  10  -3   22.04    1.94
   1  10  -2    2.37    1.77
   1  10  -1    1.82    2.21
   1  10   0   -3.91    2.90
   1  10   1   11.42    1.42
   1  10   2    4.52    1.25
   1  10   3   19.90    1.79
   1  10   4    2.19    2.68
   1  10   5    5.04    1.08
   1  10   6    3.73    2.61
   1  10   7    2.38    2.49
   1  10   8    1.82    2.54
   1  10   9    2.24    2.49
   1  10  10   -0.24    2.80
   1  11  -6   11.18    1.52
   1  11  -5   -4.23    3.41
   1  11  -4    0.82    3.27
   1  11  -3    2.26    2.60
   1  11  -2    1.72    2.84
   1  11  -1    7.37    1.39
   1  11   0    2.95    2.27
   1  11   1   -2.25    2.53
   1  11   2    3.59    2.91
   1  11   3    0.43    2.68
   1  11   4    1.11    2.89
   1  11   5   12.49    1.50
   1  11   6    1.96    2.89
   2   0 -20    3.85    2.87
   2   0 -19   -2.01    2.84
   2   0 -18    2.32    2.53
   2   0 -17    0.31    2.26
   2   0 -16    3.87    1.49
   2   0 -15   -2.16    2.56
   2   0 -14   33.91    2.99
   2   0 -13  -11.12    3.75
   2   0 -12  195.17    6.75
   2   0 -11   -1.33    2.36
   2   0 -10   70.86    4.14
   2   0  -9   -3.29    2.19
   2   0  -8  613.77    9.35
   2   0  -7    0.52    0.99
   2   0  -6   29.00    2.09
   2   0  -5    0.87    0.68
   2   0  -4   73.99    2.52
   2   0  -3    0.08    0.92
   2   0  -2 4354.06   14.02
   2   0  -1    0.26    0.61
   2   0   0 1317.82    6.75
   2   0   1    0.95    0.64
   2   0   2    0.75    1.23
   2   0   3   -0.12    1.07
   2   0   4 3514.78   16.55
   2   0   5    1.45    1.13
   2   0   6    5.29    0.69
   2   0   7    1.48    1.61
   2   0   8  170.49    5.35
   2   0   9    1.22    1.25
   2   0  10    4.71    1.14
   2   0  11    0.97    1.94
   2   0  12   74.22    5.30
   2   0  13   -1.62    2.85
   2   0  14   42.48    3.00
   2   0  15    1.83    2.59
   2   0  16   42.51    3.18
   2   0  17   -0.48    2.54
   2   0  18   34.46    2.93
   2   0  19   -2.30    2.93
   2   0  20    9.02    1.37
   2   1 -20   -6.23    3.70
   2   1 -19   -5.32    3.43
   2   1 -18   21.45    1.69
   2   1 -17   -1.70    2.73
   2   1 -16   -4.66    3.53
   2   1 -15    5.61    1.52
   2   1 -14    0.74    2.74
   2   1 -13   47.71    4.65
   2   1 -12    2.45    1.72
   2   1 -11   -1.75    2.38
   2   1 -10   24.77    2.02
   2   1  -9   91.40    4.29
   2   1  -8   23.45    1.75
   2   1  -7   13.87    1.14
   2   1  -6   59.81    2.92
   2   1  -5   75.97    2.79
   2   1  -4   37.32    2.20
   2   1  -3 4273.02   16.59
   2   1  -2    9.31    0.80
   2   1  -1   73.92    1.97
   2   1   0   60.04    1.80
   2   1   1 1377.45    8.26
   2   1   2    4.19    0.43
   2   1   3  830.60    7.65
   2   1   4  450.37    6.23
   2   1   5    0.91    1.29
   2   1   6   94.55    3.66
   2   1   7   52.11    3.16
   2   1   8  275.68    6.60
   2   1   9  160.41    5.62
   2   1  10   32.34    2.41
   2   1  11   56.57    4.19
   2   1  12   12.46    1.49
   2   1  13    1.81    2.85
   2   1  14   18.91    1.67
   2   1  15   10.47    1.59
   2   1  16   -4.10    4.81
   2   1  17    8.05    1.41
   2   1  18    3.20    2.78
   2   1  19    8.31    1.47
   2   2 -20   14.53    1.45
   2   2 -19    1.53    2.91
   2   2 -18   -2.07    2.69
   2   2 -17    3.22    2.32
   2   2 -16   37.88    3.54
   2   2 -15   21.08    1.83
   2   2 -14   21.82    2.07
   2   2 -13   18.93    1.63
   2   2 -12    2.13    2.59
   2   2 -11  126.42    5.54
   2   2 -10    2.29    2.00
   2   2  -9    2.64    1.96
   2   2  -8   -0.81    1.60
   2   2  -7    1.65    1.63
   2   2  -6  155.14    4.68
   2   2  -5 2300.86   15.68
   2   2  -4  195.37    4.56
   2   2  -3  127.10    3.44
   2   2  -2  258.70    4.54
   2   2  -1  106.01    2.88
   2   2   0   19.08    1.55
   2   2   1  128.40    3.08
   2   2   2 1580.97   11.05
   2   2   3  834.16    8.59
   2   2   4   27.06    2.06
   2   2   5    3.71    0.70
   2   2   6  619.96    8.93
   2   2   7   39.26    3.21
   2   2   8  132.48    4.99
   2   2   9    8.77    1.16
   2   2  10   32.76    2.38
   2   2  11    8.97    1.21
   2   2  12   33.34    2.66
   2   2  13   -0.73    2.82
   2   2  14   13.06    1.74
   2   2  15   50.81    3.57
   2   2  16    5.28    3.94
   2   2  17    8.33    1.23
   2   2  18    3.29    2.46
   2   2  19   -2.73    3.11
   2   3 -19    3.98    1.13
   2   3 -18   10.65    1.26
   2   3 -17   -1.96    2.57
   2   3 -16   11.55    1.89
   2   3 -15   25.00    2.01
   2   3 -14   -1.63    3.31
   2   3 -13    0.29    2.92
   2   3 -12    7.52    1.33
   2   3 -11  112.31    5.77
   2   3 -10   99.87    5.22
   2   3  -9  199.04    6.25
   2   3  -8  109.94    5.06
   2   3  -7  347.08    7.49
   2   3  -6  521.15    8.70
   2   3  -5   74.62    3.51
   2   3  -4  164.60    4.66
   2   3  -3  308.18    5.89
   2   3  -2    0.68    1.24
   2   3  -1    2.11    0.59
   2   3   0  189.69    4.37
   2   3   1  149.64    3.94
   2   3   2    3.12    0.58
   2   3   3    7.11    0.81
   2   3   4  274.39    5.90
   2   3   5    4.55    0.90
   2   3   6   90.16    3.93
   2   3   7  294.95    7.00
   2   3   8    5.64    1.12
   2   3   9   46.75    4.06
   2   3  10   70.12    4.39
   2   3  11   20.40    1.84
   2   3  12   36.95    2.95
   2   3  13    2.21    3.11
   2   3  14    4.14    1.68
   2   3  15    2.51    1.67
   2   3  16    2.90    2.81
   2   3  17    4.72    1.15
   2   3  18    4.19    1.19
   2   3  19    2.16    2.83
   2   4 -19    1.62    3.13
   2   4 -18   -4.03    3.10
   2   4 -17    8.10    1.09
   2   4 -16   -0.92    2.74
   2   4 -15   35.57    3.33
   2   4 -14   22.75    2.14
   2   4 -13   33.23    2.60
   2   4 -12   27.45    2.61
   2   4 -11   18.48    1.63
   2   4 -10   99.36    5.68
   2   4  -9  242.21    7.60
   2   4  -8    4.59    1.21
   2   4  -7  206.54    6.71
   2   4  -6  215.43    6.21
   2   4  -5  218.62    6.07
   2   4  -4  124.73    4.36
   2   4  -3  117.55    4.36
   2   4  -2    0.47    1.58
   2   4  -1  235.63    5.57
   2   4   0  123.89    4.24
   2   4   1  793.77   10.16
   2   4   2  235.32    5.71
   2   4   3  148.58    4.81
   2   4   4    4.18    0.78
   2   4   5    4.20    0.74
   2   4   6   59.47    3.83
   2   4   7   -1.69    2.29
   2   4   8   30.14    2.10
   2   4   9  102.76    4.99
   2   4  10    1.54    2.21
   2   4  11    4.03    2.92
   2   4  12   -5.30    3.53
   2   4  13    2.92    3.35
   2   4  14   28.55    2.39
   2   4  15   10.46    1.17
   2   4  16    1.44    1.04
   2   4  17    1.20    2.52
   2   4  18   -1.68    3.15
   2   5 -18   -0.21    2.73
   2   5 -17    0.83    3.09
   2   5 -16   -0.84    2.94
   2   5 -15    0.00    2.44
   2   5 -14    3.70    3.27
   2   5 -13   -4.10    3.67
   2   5 -12    0.18    3.58
   2   5 -11   13.74    1.63
   2   5 -10    5.07    1.44
   2   5  -9   72.88    5.10
   2   5  -8   75.00    4.84
   2   5  -7    2.12    2.30
   2   5  -6   14.91    1.42
   2   5  -5  122.69    5.04
   2   5  -4  251.20    6.68
   2   5  -3  213.54    6.12
   2   5  -2  236.97    6.39
   2   5  -1  392.37    8.06
   2   5   0  201.78    5.97
   2   5   1  139.92    5.13
   2   5   2   82.68    4.05
   2   5   3   73.73    3.83
   2   5   4   35.70    3.06
   2   5   5    1.64    2.21
   2   5   6  115.25    5.14
   2   5   7    4.06    1.04
   2   5   8    1.93    2.16
   2   5   9    4.44    1.25
   2   5  10   15.71    1.51
   2   5  11    1.67    3.09
   2   5  12    0.88    3.28
   2   5  13   36.32    3.50
   2   5  14   16.44    2.04
   2   5  15    6.55    1.26
   2   5  16    1.16    2.86
   2   5  17    6.45    1.33
   2   5  18    1.73    1.75
   2   6 -17    2.36    2.82
   2   6 -16   -2.85    3.32
   2   6 -15    1.33    2.81
   2   6 -14   -0.80    2.66
   2   6 -13   -0.56    3.11
   2   6 -12   -0.34    3.46
   2   6 -11   99.91    6.90
   2   6 -10   97.60    6.14
   2   6  -9  110.27    6.46
   2   6  -8   31.50    2.89
   2   6  -7    0.14    2.17
   2   6  -6    1.33    2.32
   2   6  -5    3.55    1.08
   2   6  -4   44.77    3.57
   2   6  -3    0.49    2.18
   2   6  -2    5.73    0.95
   2   6  -1   11.88    1.17
   2   6   0   52.36    3.70
   2   6   1  162.31    5.86
   2   6   2   34.79    2.35
   2   6   3   26.63    2.17
   2   6   4    0.96    1.03
   2   6   5  135.81    5.71
   2   6   6    3.98    1.28
   2   6   7   65.43    4.64
   2   6   8   21.67    2.10
   2   6   9   19.01    1.70
   2   6  10   43.06    3.53
   2   6  11    1.68    3.86
   2   6  12    2.60    2.85
   2   6  13    5.57    1.12
   2   6  14    1.62    1.67
   2   6  15   18.56    1.79
   2   6  16   -0.37    3.27
   2   6  17    6.72    1.33
   2   7 -16    3.43    2.75
   2   7 -15    8.79    1.40
   2   7 -14    2.72    2.22
   2   7 -13   58.32    4.56
   2   7 -12    9.89    1.22
   2   7 -11    2.00    3.98
   2   7 -10   -2.65    3.80
   2   7  -9   11.46    1.33
   2   7  -8   -1.88    3.24
   2   7  -7   86.93    5.78
   2   7  -6   11.51    1.55
   2   7  -5   31.21    2.99
   2   7  -4    0.37    3.33
   2   7  -3    6.37    1.19
   2   7  -2   36.85    2.73
   2   7  -1    7.81    1.23
   2   7   0   68.37    4.95
   2   7   1   15.59    1.39
   2   7   2   50.49    4.17
   2   7   3   49.96    3.97
   2   7   4    6.41    1.28
   2   7   5   16.49    1.49
   2   7   6   15.52    1.59
   2   7   7   49.99    3.38
   2   7   8   53.63    3.71
   2   7   9   28.15    2.45
   2   7  10    0.52    3.29
   2   7  11    1.71    4.06
   2   7  12    8.31    1.22
   2   7  13    1.55    2.43
   2   7  14    3.31    2.36
   2   7  15    4.99    1.29
   2   8 -14   20.50    1.85
   2   8 -13   -0.02    2.95
   2   8 -12    3.03    2.79
   2   8 -11   -2.02    2.92
   2   8 -10    1.84    1.42
   2   8  -9    4.09    1.36
   2   8  -8   30.58    2.58
   2   8  -7    3.47    3.79
   2   8  -6   20.83    1.91
   2   8  -5   57.06    5.02
   2   8  -4   44.41    3.28
   2   8  -3    2.18    2.36
   2   8  -2   21.09    2.05
   2   8  -1   47.66    4.52
   2   8   0   10.59    1.54
   2   8   1   -5.59    3.53
   2   8   2   22.29    2.08
   2   8   3   20.68    2.04
   2   8   4   11.47    1.72
   2   8   5    3.39    2.68
   2   8   6    2.89    2.20
   2   8   7   18.54    1.75
   2   8   8   29.65    2.56
   2   8   9   17.04    1.59
   2   8  10    1.89    1.92
   2   8  11   -3.35    3.05
   2   8  12    4.36    1.25
   2   8  13    6.23    1.26
   2   8  14   -2.34    2.83
   2   9 -12   -6.39    3.66
   2   9 -11    3.43    2.59
   2   9 -10    7.55    1.37
   2   9  -9   28.17    2.57
   2   9  -8   -1.43    2.60
   2   9  -7   -0.21    2.75
   2   9  -6    2.39    1.88
   2   9  -5    1.59    2.53
   2   9  -4   12.40    1.73
   2   9  -3   16.87    1.61
   2   9  -2   23.61    2.15
   2   9  -1   11.29    1.71
   2   9   0    0.29    3.49
   2   9   1   -0.97    3.45
   2   9   2   53.58    4.72
   2   9   3   14.92    1.89
   2   9   4   14.77    1.91
   2   9   5   74.63    5.92
   2   9   6   11.87    1.32
   2   9   7    0.61    2.27
   2   9   8    6.78    1.16
   2   9   9    9.01    1.32
   2   9  10   -4.55    2.88
   2   9  11   12.98    1.36
   2   9  12   -1.42    3.00
   2  10 -10    0.59    2.66
   2  10  -9    1.22    2.59
   2  10  -8    0.77    3.04
   2  10  -7   -1.32    3.11
   2  10  -6    0.52    2.74
   2  10  -5   12.77    1.39
   2  10  -4    4.02    1.23
   2  10  -3    2.65    2.88
   2  10  -2    1.30    2.70
   2  10  -1    3.29    1.08
   2  10   0    0.30    2.85
   2  10   1   28.16    2.60
   2  10   2   16.38    1.53
   2  10   3   18.82    1.67
   2  10   4    3.48    3.07
   2  10   5   14.45    1.35
   2  10   6   10.34    1.26
   2  10   7   14.23    1.33
   2  10   8   -3.28    3.19
   2  10   9    1.89    2.14
   2  11  -6    5.54    1.38
   2  11  -5    9.34    1.35
   2  11  -4    8.61    1.49
   2  11  -3    1.48    2.73
   2  11  -2    0.53    2.94
   2  11  -1    1.51    2.83
   2  11   0    9.26    1.20
   2  11   1   -1.09    3.01
   2  11   2   26.17    2.13
   2  11   3    8.17    1.57
   2  11   4    4.11    3.02
   2  11   5    4.80    1.46
   3   0 -20   -3.24    3.17
   3   0 -19   26.70    2.56
   3   0 -18    2.23    2.29
   3   0 -17    1.24    2.52
   3   0 -16   -3.17    3.34
   3   0 -15    4.79    1.29
   3   0 -14   -1.11    2.65
   3   0 -13   51.38    4.18
   3   0 -12   -0.81    2.37
   3   0 -11  125.86    5.63
   3   0 -10    0.04    1.80
   3   0  -9   22.55    1.82
   3   0  -8   -1.01    1.79
   3   0  -7  686.99    9.34
   3   0  -6   -1.56    1.40
   3   0  -5  547.44    7.29
   3   0  -4    0.45    1.26
   3   0  -3    9.28    0.83
   3   0  -2   -1.15    0.96
   3   0  -1 3651.87   13.89
   3   0   0   -0.18    0.77
   3   0   1  983.58    7.44
   3   0   2   -1.28    1.05
   3   0   3  193.45    4.17
   3   0   4   -1.18    1.25
   3   0   5  414.59    6.70
   3   0   6   -0.41    1.59
   3   0   7  426.57    7.75
   3   0   8    0.72    1.69
   3   0   9   75.72    3.87
   3   0  10   -3.15    2.37
   3   0  11   65.47    4.80
   3   0  12   -1.03    2.69
   3   0  13  138.07    6.99
   3   0  14   -1.19    2.80
   3   0  15   13.55    1.80
   3   0  16    1.74    1.71
   3   0  17    0.62    3.12
   3   0  18    0.87    2.61
   3   0  19    3.40    1.19
   3   1 -20   -0.05    2.59
   3   1 -19   -9.20    3.64
   3   1 -18   16.31    1.51
   3   1 -17    2.01    2.36
   3   1 -16    0.61    3.54
   3   1 -15    2.59    3.95
   3   1 -14    2.33    3.43
   3   1 -13    1.37    2.34
   3   1 -12   24.09    1.92
   3   1 -11    8.65    1.03
   3   1 -10  128.36    5.49
   3   1  -9   14.64    1.40
   3   1  -8   -3.92    2.01
   3   1  -7  193.62    5.24
   3   1  -6   49.99    2.71
   3   1  -5  185.36    4.51
   3   1  -4 1071.80    9.62
   3   1  -3  260.39    4.48
   3   1  -2  328.50    4.68
   3   1  -1  569.74    5.91
   3   1   0  153.93    3.09
   3   1   1  328.80    4.62
   3   1   2   54.71    2.06
   3   1   3   63.83    2.41
   3   1   4   84.00    3.00
   3   1   5   71.84    3.34
   3   1   6  365.60    6.83
   3   1   7   63.95    3.24
   3   1   8   52.23    3.26
   3   1   9    7.90    1.12
   3   1  10   99.65    4.75
   3   1  11    3.96    1.01
   3   1  12   27.72    2.48
   3   1  13    3.84    2.82
   3   1  14   24.73    2.46
   3   1  15    2.68    3.27
   3   1  16   22.02    2.18
   3   1  17   27.11    2.24
   3   1  18    0.27    3.09
   3   1  19   -0.21    3.20
   3   2 -20   -4.34    3.48
   3   2 -19   -2.72    3.38
   3   2 -18   12.38    1.21
   3   2 -17    5.19    1.25
   3   2 -16   12.37    1.72
   3   2 -15   15.00    1.86
   3   2 -14   -0.08    3.44
   3   2 -13   25.07    2.27
   3   2 -12   28.83    2.42
   3   2 -11    5.99    1.04
   3   2 -10   73.17    4.28
   3   2  -9    6.45    0.94
   3   2  -8  154.25    5.30
   3   2  -7  176.96    5.29
   3   2  -6   35.02    2.83
   3   2  -5   76.70    3.10
   3   2  -4 1770.62   13.35
   3   2  -3  373.67    5.92
   3   2  -2  689.66    7.65
   3   2  -1  229.86    4.42
   3   2   0  182.14    3.94
   3   2   1  767.59    7.92
   3   2   2   76.63    2.86
   3   2   3  203.29    4.52
   3   2   4  517.00    7.59
   3   2   5   65.06    3.12
   3   2   6  143.04    4.58
   3   2   7   13.39    1.13
   3   2   8   -0.53    2.44
   3   2   9   92.90    4.34
   3   2  10  175.64    6.53
   3   2  11   71.40    5.11
   3   2  12   42.72    4.07
   3   2  13    8.88    1.43
   3   2  14    2.12    3.52
   3   2  15   38.37    3.48
   3   2  16   14.50    1.35
   3   2  17   -3.46    2.99
   3   2  18   14.28    1.40
   3   2  19    2.27    3.22
   3   3 -19   -1.88    2.60
   3   3 -18    2.68    2.31
   3   3 -17    1.46    1.07
   3   3 -16   12.47    1.89
   3   3 -15   19.90    1.98
   3   3 -14   44.16    3.04
   3   3 -13   21.99    1.86
   3   3 -12   27.99    2.19
   3   3 -11    6.73    1.31
   3   3 -10    1.39    2.46
   3   3  -9    1.49    2.25
   3   3  -8   51.00    3.97
   3   3  -7  941.14   12.30
   3   3  -6 1021.87   12.27
   3   3  -5  222.00    5.66
   3   3  -4   10.15    0.93
   3   3  -3  135.08    4.21
   3   3  -2   22.77    2.07
   3   3  -1  181.34    4.51
   3   3   0  480.81    7.14
   3   3   1  228.11    5.11
   3   3   2    9.72    0.95
   3   3   3  228.39    5.48
   3   3   4   14.31    1.31
   3   3   5  691.56    9.99
   3   3   6   63.04    3.72
   3   3   7   54.93    3.95
   3   3   8  137.45    5.38
   3   3   9   79.52    4.46
   3   3  10    0.59    2.04
   3   3  11    2.67    2.72
   3   3  12    9.17    1.44
   3   3  13   -4.50    3.52
   3   3  14   39.55    3.23
   3   3  15   -4.38    4.19
   3   3  16    9.10    1.26
   3   3  17   11.17    1.27
   3   3  18    2.11    2.82
   3   3  19    1.01    2.12
   3   4 -19    3.28    2.91
   3   4 -18   -0.46    2.98
   3   4 -17    2.29    2.86
   3   4 -16    6.32    1.31
   3   4 -15    6.71    1.64
   3   4 -14   31.79    2.56
   3   4 -13   17.04    1.63
   3   4 -12   28.28    2.71
   3   4 -11   10.45    1.60
   3   4 -10  151.43    6.55
   3   4  -9    9.13    1.28
   3   4  -8   49.93    4.08
   3   4  -7   41.90    3.75
   3   4  -6   10.95    1.12
   3   4  -5   17.03    1.66
   3   4  -4  183.75    5.43
   3   4  -3  133.68    4.68
   3   4  -2  308.17    6.73
   3   4  -1   43.88    2.74
   3   4   0   35.75    2.69
   3   4   1   30.45    2.47
   3   4   2   60.92    3.35
   3   4   3   13.17    1.13
   3   4   4   14.73    1.20
   3   4   5    0.04    1.63
   3   4   6   25.00    1.93
   3   4   7    0.60    1.92
   3   4   8   -2.53    2.54
   3   4   9   41.90    3.76
   3   4  10    0.22    2.42
   3   4  11    1.76    2.69
   3   4  12   54.36    5.19
   3   4  13   24.27    2.20
   3   4  14    4.29    3.23
   3   4  15   -1.29    2.57
   3   4  16   10.61    1.23
   3   4  17    0.28    2.67
   3   4  18   -3.51    3.52
   3   5 -18    2.65    2.36
   3   5 -17   -2.80    3.43
   3   5 -16    2.95    1.25
   3   5 -15   18.53    1.71
   3   5 -14   37.54    3.09
   3   5 -13   75.08    5.89
   3   5 -12   21.10    1.82
   3   5 -11    8.80    1.40
   3   5 -10  375.64   10.03
   3   5  -9    7.73    1.49
   3   5  -8   22.26    1.96
   3   5  -7   96.18    5.14
   3   5  -6   18.86    1.54
   3   5  -5  115.50    4.92
   3   5  -4   85.74    4.33
   3   5  -3    7.58    0.90
   3   5  -2    3.80    0.91
   3   5  -1   41.26    3.13
   3   5   0  304.74    7.40
   3   5   1    1.84    1.74
   3   5   2  272.85    6.97
   3   5   3  419.37    8.74
   3   5   4   17.63    1.49
   3   5   5   23.66    2.02
   3   5   6   -1.58    2.42
   3   5   7    0.45    2.67
   3   5   8   49.16    4.08
   3   5   9  128.89    6.30
   3   5  10   16.19    1.75
   3   5  11    1.03    2.30
   3   5  12    3.99    1.30
   3   5  13    1.08    3.07
   3   5  14   -2.10    2.63
   3   5  15    0.62    2.35
   3   5  16    2.10    1.44
   3   5  17    2.84    3.05
   3   6 -17   10.39    1.42
   3   6 -16   -0.53    3.18
   3   6 -15   23.27    2.30
   3   6 -14   16.31    1.39
   3   6 -13   -3.57    4.09
   3   6 -12   16.87    2.04
   3   6 -11   11.92    1.80
   3   6 -10   67.43    5.71
   3   6  -9   31.43    2.84
   3   6  -8   53.23    4.07
   3   6  -7   35.54    2.89
   3   6  -6  127.59    5.84
   3   6  -5    3.90    1.00
   3   6  -4   59.24    3.92
   3   6  -3   28.29    2.27
   3   6  -2  212.72    7.09
   3   6  -1  301.19    7.86
   3   6   0   38.44    3.57
   3   6   1   24.04    2.28
   3   6   2    0.30    2.21
   3   6   3   16.46    1.55
   3   6   4    5.61    1.12
   3   6   5   67.55    4.39
   3   6   6    2.94    2.31
   3   6   7    9.57    1.24
   3   6   8   -0.99    2.80
   3   6   9   27.75    2.33
   3   6  10    2.54    3.09
   3   6  11    2.27    3.01
   3   6  12    1.17    3.44
   3   6  13    7.38    1.22
   3   6  14   17.35    1.54
   3   6  15   -0.43    3.33
   3   6  16   -5.37    3.28
   3   7 -16    2.11    3.28
   3   7 -15    0.93    2.93
   3   7 -14    1.69    2.26
   3   7 -13    7.87    1.31
   3   7 -12   17.92    1.59
   3   7 -11    1.92    2.27
   3   7 -10   -0.03    3.48
   3   7  -9    4.77    3.51
   3   7  -8   48.36    3.59
   3   7  -7    0.22    2.79
   3   7  -6  142.64    7.01
   3   7  -5   14.99    1.50
   3   7  -4  218.25    7.86
   3   7  -3    8.16    1.46
   3   7  -2    3.12    3.21
   3   7  -1   63.79    4.21
   3   7   0   31.72    2.69
   3   7   1    1.68    0.93
   3   7   2   54.33    4.44
   3   7   3    6.58    1.27
   3   7   4   42.10    3.56
   3   7   5   86.34    5.29
   3   7   6  100.37    6.07
   3   7   7   -0.19    3.30
   3   7   8    4.94    4.06
   3   7   9    0.13    2.89
   3   7  10   -0.58    3.82
   3   7  11    0.46    2.29
   3   7  12   -4.78    3.35
   3   7  13   -4.96    2.61
   3   7  14    6.42    1.35
   3   7  15   -0.29    3.13
   3   8 -14    2.07    1.54
   3   8 -13    9.27    1.31
   3   8 -12    3.91    3.07
   3   8 -11    8.86    1.33
   3   8 -10   -0.61    2.64
   3   8  -9   -8.45    4.38
   3   8  -8   11.43    1.76
   3   8  -7    3.54    3.11
   3   8  -6    7.70    1.50
   3   8  -5  117.78    7.03
   3   8  -4    2.41    2.79
   3   8  -3    3.51    2.77
   3   8  -2    6.78    1.51
   3   8  -1   34.43    3.05
   3   8   0    8.13    1.56
   3   8   1    9.71    1.42
   3   8   2   72.27    5.31
   3   8   3    1.46    2.45
   3   8   4    1.17    3.25
   3   8   5    2.42    2.63
   3   8   6   60.31    5.64
   3   8   7    2.90    2.84
   3   8   8    5.10    1.73
   3   8   9    5.60    1.10
   3   8  10    5.07    1.12
   3   8  11   15.67    1.45
   3   8  12    3.31    1.29
   3   8  13    1.99    1.67
   3   8  14    1.38    2.36
   3   9 -12   10.19    1.49
   3   9 -11    0.98    3.05
   3   9 -10    3.74    1.27
   3   9  -9   41.74    3.61
   3   9  -8   -0.16    2.66
   3   9  -7   11.70    1.29
   3   9  -6    1.92    1.50
   3   9  -5    8.58    1.70
   3   9  -4   -1.85    4.08
   3   9  -3   10.12    1.53
   3   9  -2   30.84    2.76
   3   9  -1  110.84    7.53
   3   9   0  167.76    8.00
   3   9   1   11.22    1.74
   3   9   2   22.25    2.18
   3   9   3    1.58    3.71
   3   9   4   13.05    1.80
   3   9   5    0.98    2.71
   3   9   6    3.67    1.07
   3   9   7    2.75    3.12
   3   9   8   -2.57    2.76
   3   9   9    3.65    1.10
   3   9  10   -0.73    2.68
   3   9  11    6.40    1.23
   3   9  12    2.62    2.91
   3  10 -10   -5.33    3.83
   3  10  -9    6.56    1.38
   3  10  -8   -3.77    2.90
   3  10  -7    1.09    2.73
   3  10  -6    9.36    1.35
   3  10  -5   -3.45    2.68
   3  10  -4    5.42    1.26
   3  10  -3   18.60    1.81
   3  10  -2    0.67    2.47
   3  10  -1    2.22    2.27
   3  10   0   30.88    2.31
   3  10   1   -3.00    2.79
   3  10   2    2.48    2.89
   3  10   3    4.84    1.30
   3  10   4    9.54    1.33
   3  10   5    3.14    2.59
   3  10   6   -3.06    2.68
   3  10   7    2.87    1.15
   3  10   8   -3.95    3.21
   3  10   9    3.12    2.41
   3  11  -5    2.17    2.86
   3  11  -4    0.57    3.17
   3  11  -3    4.38    3.26
   3  11  -2    3.89    1.28
   3  11  -1    1.64    2.58
   3  11   0    2.22    2.44
   3  11   1    2.42    3.03
   3  11   2    3.59    2.83
   3  11   3   71.95    5.26
   3  11   4   11.18    1.81
   3  11   5    3.95    3.63
   4   0 -20   18.66    1.61
   4   0 -19   -6.15    3.42
   4   0 -18   11.03    1.30
   4   0 -17    1.20    2.44
   4   0 -16    9.90    1.70
   4   0 -15    1.69    1.91
   4   0 -14    9.24    1.34
   4   0 -13   -0.83    2.24
   4   0 -12   10.25    1.15
   4   0 -11    0.97    2.42
   4   0 -10  721.63   11.79
   4   0  -9   -0.82    2.23
   4   0  -8    8.19    0.96
   4   0  -7   -0.50    1.93
   4   0  -6  199.27    5.03
   4   0  -5   -0.70    1.30
   4   0  -4 1202.14   10.76
   4   0  -3   -0.05    1.13
   4   0  -2   89.54    2.77
   4   0  -1   -2.20    1.22
   4   0   0    8.98    0.74
   4   0   1    0.69    0.95
   4   0   2  596.91    7.03
   4   0   3    0.76    1.06
   4   0   4   25.32    2.22
   4   0   5    0.01    1.48
   4   0   6  538.52    8.42
   4   0   7   -2.03    2.08
   4   0   8  364.92    7.98
   4   0   9   -2.59    2.60
   4   0  10   51.90    4.15
   4   0  11    0.08    1.83
   4   0  12   -1.39    2.60
   4   0  13   -0.45    1.90
   4   0  14    2.86    3.92
   4   0  15    3.28    1.60
   4   0  16  170.96    6.26
   4   0  17   -0.06    2.89
   4   0  18   11.88    1.53
   4   0  19    0.77    1.99
   4   1 -20   -2.02    3.12
   4   1 -19    7.22    1.22
   4   1 -18    4.82    1.33
   4   1 -17   30.26    2.46
   4   1 -16    2.80    4.36
   4   1 -15  126.72    7.36
   4   1 -14   34.43    2.58
   4   1 -13    0.56    2.10
   4   1 -12   -1.59    2.76
   4   1 -11  115.96    5.53
   4   1 -10   21.98    2.03
   4   1  -9   -0.22    2.19
   4   1  -8  109.81    4.32
   4   1  -7   10.11    1.00
   4   1  -6  588.12    8.59
   4   1  -5  187.80    4.63
   4   1  -4   42.99    2.47
   4   1  -3 1519.80   11.51
   4   1  -2   17.58    1.52
   4   1  -1  243.70    4.41
   4   1   0  366.93    5.37
   4   1   1 1091.14    9.37
   4   1   2  238.41    4.65
   4   1   3  916.91    9.38
   4   1   4  177.68    4.55
   4   1   5   90.19    3.52
   4   1   6  311.06    6.57
   4   1   7    2.87    0.91
   4   1   8   40.35    3.64
   4   1   9   17.15    1.55
   4   1  10    9.83    1.12
   4   1  11   24.10    2.16
   4   1  12   17.20    1.67
   4   1  13   37.63    2.74
   4   1  14    5.62    1.37
   4   1  15    4.54    3.20
   4   1  16   -3.04    3.37
   4   1  17   19.23    1.71
   4   1  18    2.78    2.50
   4   1  19   -2.98    3.31
   4   2 -20    2.49    2.42
   4   2 -19    1.14    2.93
   4   2 -18    6.39    1.27
   4   2 -17    2.53    1.16
   4   2 -16   31.37    2.99
   4   2 -15   18.15    1.74
   4   2 -14   17.33    1.81
   4   2 -13   52.53    4.76
   4   2 -12   26.70    2.25
   4   2 -11   10.76    1.27
   4   2 -10   99.90    4.79
   4   2  -9    0.34    2.09
   4   2  -8  114.21    4.70
   4   2  -7  695.50   10.34
   4   2  -6   68.98    3.40
   4   2  -5  137.30    4.38
   4   2  -4   63.24    3.12
   4   2  -3  775.30    8.94
   4   2  -2  130.09    3.77
   4   2  -1  631.57    7.70
   4   2   0  124.71    3.62
   4   2   1   69.87    2.80
   4   2   2   30.94    2.32
   4   2   3   67.69    3.16
   4   2   4  852.52   10.16
   4   2   5   20.88    1.67
   4   2   6   69.03    3.72
   4   2   7   72.38    3.87
   4   2   8   98.12    4.52
   4   2   9    3.00    2.24
   4   2  10    7.25    1.16
   4   2  11    1.59    1.85
   4   2  12    8.12    1.57
   4   2  13   36.48    3.05
   4   2  14    5.25    3.96
   4   2  15    7.53    1.48
   4   2  16    1.17    2.37
   4   2  17   24.36    1.91
   4   2  18    0.04    3.22
   4   2  19    2.98    3.31
   4   3 -19    0.47    2.86
   4   3 -18    7.51    1.22
   4   3 -17   -1.11    2.95
   4   3 -16    7.84    1.19
   4   3 -15    4.57    4.15
   4   3 -14   31.34    2.49
   4   3 -13   10.12    1.62
   4   3 -12  243.81    8.00
   4   3 -11    1.30    2.74
   4   3 -10   19.62    1.89
   4   3  -9   -0.41    2.64
   4   3  -8  118.94    5.21
   4   3  -7  171.97    5.72
   4   3  -6  643.35   10.04
   4   3  -5   54.36    3.19
   4   3  -4    3.54    0.86
   4   3  -3 1252.34   12.47
   4   3  -2  494.99    7.71
   4   3  -1  272.96    5.71
   4   3   0  803.80    9.59
   4   3   1  253.11    5.68
   4   3   2    2.66    1.79
   4   3   3  182.79    5.17
   4   3   4   22.37    1.67
   4   3   5   17.86    1.67
   4   3   6  120.82    4.56
   4   3   7   -0.40    2.26
   4   3   8   66.69    4.36
   4   3   9    9.96    1.34
   4   3  10   51.40    4.42
   4   3  11   22.24    2.20
   4   3  12    2.91    2.06
   4   3  13    3.59    2.88
   4   3  14    3.49    3.85
   4   3  15   14.65    1.91
   4   3  16    0.39    2.65
   4   3  17    1.30    2.78
   4   3  18    1.70    1.18
   4   4 -19    6.02    1.44
   4   4 -18    0.73    2.92
   4   4 -17   -1.53    2.76
   4   4 -16    2.21    2.35
   4   4 -15    6.73    1.37
   4   4 -14    2.29    3.03
   4   4 -13   38.54    3.26
   4   4 -12  106.88    6.31
   4   4 -11   18.66    1.82
   4   4 -10    1.19    2.12
   4   4  -9   77.10    4.69
   4   4  -8   97.21    5.11
   4   4  -7   99.37    4.99
   4   4  -6    3.64    2.95
   4   4  -5  110.05    4.73
   4   4  -4    2.90    2.11
   4   4  -3   54.07    3.46
   4   4  -2    5.10    0.82
   4   4  -1  219.31    5.81
   4   4   0   19.52    1.93
   4   4   1    5.05    0.78
   4   4   2  223.88    6.00
   4   4   3   52.13    3.09
   4   4   4    1.44    1.55
   4   4   5  179.70    5.98
   4   4   6   11.68    1.15
   4   4   7  137.10    5.56
   4   4   8   20.13    1.96
   4   4   9    2.05    2.41
   4   4  10    0.56    2.72
   4   4  11  208.94    8.07
   4   4  12   28.69    2.63
   4   4  13   41.73    3.72
   4   4  14   -1.79    3.31
   4   4  15   10.15    1.22
   4   4  16    1.19    2.45
   4   4  17   -4.95    3.30
   4   4  18    2.91    1.99
   4   5 -18   -1.71    3.39
   4   5 -17    0.96    1.20
   4   5 -16   -1.86    2.84
   4   5 -15    1.50    2.75
   4   5 -14    3.35    3.00
   4   5 -13    3.77    2.83
   4   5 -12    7.50    1.55
   4   5 -11   24.25    2.09
   4   5 -10  148.85    6.86
   4   5  -9  219.79    7.72
   4   5  -8  397.01   10.29
   4   5  -7  305.16    8.60
   4   5  -6    1.72    2.68
   4   5  -5   59.04    4.47
   4   5  -4   70.70    3.83
   4   5  -3   67.94    4.03
   4   5  -2   26.83    2.14
   4   5  -1    1.25    2.15
   4   5   0    3.06    0.82
   4   5   1  176.58    5.91
   4   5   2    3.23    0.97
   4   5   3  509.51    9.77
   4   5   4  175.19    5.92
   4   5   5   24.95    2.27
   4   5   6   14.43    1.44
   4   5   7    1.56    2.34
   4   5   8    1.88    1.77
   4   5   9   16.58    1.54
   4   5  10    5.93    1.46
   4   5  11   33.93    2.79
   4   5  12    1.66    1.87
   4   5  13    0.04    3.93
   4   5  14    0.04    2.56
   4   5  15   26.95    2.42
   4   5  16    0.44    2.57
   4   5  17    0.43    2.75
   4   6 -17    1.64    2.51
   4   6 -16    3.23    2.58
   4   6 -15    0.10    2.56
   4   6 -14    1.06    2.56
   4   6 -13   13.87    1.28
   4   6 -12    2.16    4.33
   4   6 -11    4.39    3.96
   4   6 -10    1.80    3.44
   4   6  -9   17.56    1.82
   4   6  -8   81.80    5.77
   4   6  -7   70.97    5.52
   4   6  -6   51.98    4.51
   4   6  -5   74.97    4.76
   4   6  -4    1.60    2.42
   4   6  -3    3.16    0.92
   4   6  -2    1.19    2.86
   4   6  -1   26.64    1.85
   4   6   0   16.83    1.65
   4   6   1    0.15    2.40
   4   6   2  100.24    5.19
   4   6   3   49.95    3.93
   4   6   4   24.70    2.15
   4   6   5  114.96    5.65
   4   6   6    6.89    1.10
   4   6   7    0.88    3.01
   4   6   8  149.50    6.79
   4   6   9    2.75    3.02
   4   6  10    5.03    1.29
   4   6  11    9.58    1.57
   4   6  12   11.96    1.60
   4   6  13    8.60    1.25
   4   6  14   14.05    1.47
   4   6  15    2.05    3.14
   4   6  16    7.44    1.19
   4   7 -16    1.70    1.86
   4   7 -15    3.50    4.13
   4   7 -14   11.62    1.49
   4   7 -13   11.72    1.46
   4   7 -12   27.36    2.45
   4   7 -11   24.29    2.21
   4   7 -10   -3.21    3.38
   4   7  -9   -1.73    3.52
   4   7  -8   -0.28    3.19
   4   7  -7    5.76    1.57
   4   7  -6    3.40    3.47
   4   7  -5  130.68    6.29
   4   7  -4  349.19   10.10
   4   7  -3  518.81   12.01
   4   7  -2   14.03    1.58
   4   7  -1    2.46    3.24
   4   7   0    3.61    1.08
   4   7   1   -0.66    2.63
   4   7   2    8.98    1.36
   4   7   3    5.33    1.25
   4   7   4   19.32    1.85
   4   7   5   -1.83    2.85
   4   7   6    3.04    3.75
   4   7   7    9.73    1.55
   4   7   8   29.92    2.52
   4   7   9   12.97    1.73
   4   7  10    2.76    2.31
   4   7  11    7.58    1.23
   4   7  12   10.61    1.24
   4   7  13    2.71    2.44
   4   7  14   -3.21    3.28
   4   7  15    1.48    2.68
   4   8 -14    2.39    1.29
   4   8 -13    2.00    3.08
   4   8 -12    9.28    1.43
   4   8 -11   -0.46    2.93
   4   8 -10    1.40    2.54
   4   8  -9   -0.98    2.45
   4   8  -8   22.82    2.15
   4   8  -7    9.53    1.67
   4   8  -6   13.80    1.72
   4   8  -5   15.22    1.84
   4   8  -4    3.29    3.58
   4   8  -3   19.93    2.00
   4   8  -2   79.72    5.80
   4   8  -1   15.66    1.55
   4   8   0   56.65    5.05
   4   8   1  103.11    6.12
   4   8   2   -1.91    3.29
   4   8   3    6.51    1.36
   4   8   4   -5.00    3.93
   4   8   5   43.86    4.27
   4   8   6    8.67    1.42
   4   8   7    3.52    1.29
   4   8   8    1.34    2.70
   4   8   9    0.51    1.99
   4   8  10   -2.42    2.94
   4   8  11    4.74    1.31
   4   8  12   -4.29    3.43
   4   8  13    0.09    3.01
   4   9 -12    2.52    1.85
   4   9 -11    7.52    1.26
   4   9 -10   -5.52    3.42
   4   9  -9   -2.59    2.95
   4   9  -8    7.65    1.22
   4   9  -7    2.28    2.90
   4   9  -6   21.92    2.18
   4   9  -5    0.80    2.30
   4   9  -4    7.14    1.67
   4   9  -3   13.95    1.59
   4   9  -2    1.14    2.69
   4   9  -1    1.68    4.78
   4   9   0   84.77    6.65
   4   9   1   62.00    4.47
   4   9   2   19.94    2.13
   4   9   3   77.05    6.29
   4   9   4    2.79    2.25
   4   9   5    5.00    1.15
   4   9   6   11.84    1.28
   4   9   7    1.09    1.85
   4   9   8   -0.90    2.88
   4   9   9    3.71    1.17
   4   9  10    1.36    2.37
   4   9  11    1.34    2.93
   4  10  -9    2.02    1.51
   4  10  -8   13.08    1.52
   4  10  -7   -0.05    2.99
   4  10  -6    2.72    2.34
   4  10  -5   -0.50    2.58
   4  10  -4   12.83    1.40
   4  10  -3   11.09    1.35
   4  10  -2    7.28    1.10
   4  10  -1    1.28    1.75
   4  10   0   14.47    1.28
   4  10   1    0.42    2.86
   4  10   2   13.57    1.43
   4  10   3   -0.95    3.19
   4  10   4   16.07    1.54
   4  10   5   11.40    1.40
   4  10   6   12.76    1.43
   4  10   7    3.98    1.15
   4  10   8   -0.17    2.87
   4  11  -5    3.29    1.19
   4  11  -4    3.02    1.19
   4  11  -3   -4.39    3.52
   4  11  -2    3.10    2.53
   4  11  -1    3.65    2.98
   4  11   0   -2.61    3.03
   4  11   1   -2.79    3.17
   4  11   2    2.15    1.77
   4  11   3   -3.44    3.33
   4  11   4   -2.91    3.28
   5   0 -20    0.99    2.49
   5   0 -19   49.76    3.20
   5   0 -18    1.24    1.41
   5   0 -17    2.04    1.53
   5   0 -16   -4.93    4.10
   5   0 -15   76.06    5.23
   5   0 -14   -2.66    3.70
   5   0 -13   26.89    2.64
   5   0 -12    0.23    2.88
   5   0 -11  110.73    5.50
   5   0 -10    2.40    2.20
   5   0  -9  146.88    5.16
   5   0  -8    1.84    1.79
   5   0  -7   45.02    3.19
   5   0  -6   -1.69    1.75
   5   0  -5    9.11    0.82
   5   0  -4    0.30    1.29
   5   0  -3  174.19    4.35
   5   0  -2   -1.07    1.33
   5   0  -1 1088.00    9.78
   5   0   0   -2.13    1.29
   5   0   1 1515.54   11.76
   5   0   2    0.06    1.41
   5   0   3  556.43    7.89
   5   0   4    1.21    1.11
   5   0   5 2061.35   16.41
   5   0   6    0.65    1.78
   5   0   7   61.66    3.39
   5   0   8   -1.10    2.23
   5   0   9    1.90    2.33
   5   0  10    1.35    1.50
   5   0  11   23.82    2.09
   5   0  12    0.81    2.82
   5   0  13    2.01    1.45
   5   0  14    0.68    3.57
   5   0  15  104.04    6.84
   5   0  16   -2.69    3.30
   5   0  17   -4.63    3.25
   5   0  18   -0.33    2.15
   5   0  19    3.43    1.34
   5   1 -20   11.54    1.49
   5   1 -19    4.21    1.22
   5   1 -18   20.93    1.80
   5   1 -17    2.10    1.12
   5   1 -16   -3.70    4.19
   5   1 -15   55.43    4.13
   5   1 -14   91.76    5.79
   5   1 -13    0.81    2.84
   5   1 -12   25.93    2.37
   5   1 -11   90.52    4.82
   5   1 -10   23.83    2.14
   5   1  -9   10.53    1.15
   5   1  -8  492.82    9.11
   5   1  -7  106.58    4.46
   5   1  -6    0.74    1.64
   5   1  -5  461.54    7.62
   5   1  -4 1063.58   10.93
   5   1  -3  232.39    5.07
   5   1  -2  327.72    5.69
   5   1  -1   13.28    1.16
   5   1   0  166.96    4.01
   5   1   1  330.03    5.76
   5   1   2   60.29    2.88
   5   1   3   79.51    3.37
   5   1   4   19.56    1.60
   5   1   5  226.88    5.83
   5   1   6    5.86    0.88
   5   1   7    1.10    2.13
   5   1   8    0.34    2.08
   5   1   9   37.81    3.55
   5   1  10   37.36    2.60
   5   1  11    0.33    2.07
   5   1  12   13.32    1.70
   5   1  13   89.17    5.62
   5   1  14   27.28    2.68
   5   1  15    0.36    3.90
   5   1  16   -3.99    3.21
   5   1  17   39.84    2.97
   5   1  18   -2.84    3.60
   5   1  19   17.22    1.60
   5   2 -19    2.25    2.59
   5   2 -18    2.45    1.75
   5   2 -17   12.19    1.29
   5   2 -16   26.98    2.46
   5   2 -15   24.18    2.42
   5   2 -14    8.50    1.55
   5   2 -13  159.98    6.76
   5   2 -12   45.61    2.88
   5   2 -11   15.83    1.43
   5   2 -10   19.07    1.65
   5   2  -9  184.39    6.40
   5   2  -8   55.80    3.53
   5   2  -7  147.11    5.17
   5   2  -6  111.28    4.40
   5   2  -5    1.22    1.97
   5   2  -4 1222.46   12.33
   5   2  -3    1.63    1.38
   5   2  -2   19.30    1.49
   5   2  -1    7.70    0.76
   5   2   0   52.03    2.68
   5   2   1   50.42    2.73
   5   2   2   37.90    2.79
   5   2   3  117.31    3.91
   5   2   4    2.23    0.74
   5   2   5   43.58    2.88
   5   2   6  323.97    7.39
   5   2   7    0.57    2.13
   5   2   8  402.78    9.06
   5   2   9  420.62    9.55
   5   2  10    8.59    1.11
   5   2  11   38.66    2.96
   5   2  12   62.00    5.67
   5   2  13  103.55    6.63
   5   2  14   -0.39    4.09
   5   2  15    2.36    2.95
   5   2  16   43.15    3.60
   5   2  17    4.18    3.19
   5   2  18   -1.00    3.27
   5   3 -19    4.42    1.42
   5   3 -18    5.34    1.27
   5   3 -17   28.75    2.36
   5   3 -16    1.74    2.87
   5   3 -15    1.67    3.89
   5   3 -14   13.99    1.77
   5   3 -13   12.74    1.60
   5   3 -12   10.77    1.58
   5   3 -11  336.63    9.29
   5   3 -10  168.56    6.52
   5   3  -9  201.23    6.94
   5   3  -8   70.07    4.35
   5   3  -7  328.63    7.89
   5   3  -6   49.63    3.50
   5   3  -5   15.53    1.31
   5   3  -4   88.53    3.92
   5   3  -3   88.83    3.81
   5   3  -2   75.84    3.38
   5   3  -1  828.59   10.37
   5   3   0  359.90    6.96
   5   3   1 1044.68   11.65
   5   3   2    0.27    1.73
   5   3   3  187.60    5.48
   5   3   4  113.54    4.60
   5   3   5  165.23    5.36
   5   3   6    1.53    1.67
   5   3   7    1.10    1.06
   5   3   8    3.13    2.34
   5   3   9   11.32    1.35
   5   3  10   28.73    2.41
   5   3  11    2.79    2.75
   5   3  12  247.71    8.98
   5   3  13    2.83    1.56
   5   3  14    2.08    4.14
   5   3  15   28.88    2.09
   5   3  16    3.22    2.49
   5   3  17    1.72    1.29
   5   3  18    0.05    2.88
   5   4 -18    0.90    2.83
   5   4 -17   -0.65    2.71
   5   4 -16    0.71    2.56
   5   4 -15   11.74    1.12
   5   4 -14   10.21    1.50
   5   4 -13    1.89    2.86
   5   4 -12   25.10    2.22
   5   4 -11    0.03    3.36
   5   4 -10   97.07    6.38
   5   4  -9  309.69    8.83
   5   4  -8  283.95    8.13
   5   4  -7    0.99    1.15
   5   4  -6  440.24    9.35
   5   4  -5    0.96    1.91
   5   4  -4  168.03    5.58
   5   4  -3   35.59    3.26
   5   4  -2   16.20    1.43
   5   4  -1    8.85    0.92
   5   4   0  129.10    4.71
   5   4   1   65.72    3.75
   5   4   2   28.54    2.73
   5   4   3   88.13    4.15
   5   4   4    2.85    0.88
   5   4   5    1.86    1.93
   5   4   6   12.45    1.16
   5   4   7   42.66    2.65
   5   4   8    2.89    2.88
   5   4   9    5.63    1.26
   5   4  10   94.68    5.47
   5   4  11    4.82    1.45
   5   4  12   33.13    3.26
   5   4  13    3.02    2.31
   5   4  14   21.03    1.92
   5   4  15   -0.47    2.75
   5   4  16    2.52    2.44
   5   4  17    2.21    2.44
   5   5 -18   -1.24    3.05
   5   5 -17    3.06    2.59
   5   5 -16   11.80    1.25
   5   5 -15   -1.55    2.70
   5   5 -14    9.49    1.24
   5   5 -13    1.10    1.81
   5   5 -12    3.40    2.97
   5   5 -11   15.90    1.52
   5   5 -10  207.82    7.93
   5   5  -9   16.22    1.73
   5   5  -8  260.81    8.19
   5   5  -7  200.20    7.00
   5   5  -6  355.00    8.95
   5   5  -5  244.03    7.31
   5   5  -4   42.15    3.79
   5   5  -3  137.33    5.45
   5   5  -2   11.30    1.04
   5   5  -1   23.60    1.98
   5   5   0   56.27    3.81
   5   5   1  344.90    8.10
   5   5   2   18.11    1.45
   5   5   3  119.54    5.29
   5   5   4   60.80    4.03
   5   5   5   -1.24    2.54
   5   5   6   12.23    1.21
   5   5   7   35.68    2.68
   5   5   8    8.44    1.36
   5   5   9   24.65    2.01
   5   5  10    6.39    1.38
   5   5  11    1.81    2.14
   5   5  12   -1.59    4.38
   5   5  13   -2.47    2.78
   5   5  14    3.57    2.97
   5   5  15   -4.54    2.91
   5   5  16    1.98    2.40
   5   5  17    2.36    2.20
   5   6 -17    3.31    3.07
   5   6 -16    0.32    2.92
   5   6 -15    2.29    1.28
   5   6 -14    2.41    2.76
   5   6 -13   -2.41    2.74
   5   6 -12    2.71    2.27
   5   6 -11    3.65    2.44
   5   6 -10   17.26    1.87
   5   6  -9   48.35    3.36
   5   6  -8   65.48    4.81
   5   6  -7    8.57    1.60
   5   6  -6    7.76    1.44
   5   6  -5   66.74    4.57
   5   6  -4  112.25    5.42
   5   6  -3  109.16    5.58
   5   6  -2   94.91    5.01
   5   6  -1    5.02    1.10
   5   6   0    0.01    2.15
   5   6   1   35.17    3.39
   5   6   2  118.06    5.61
   5   6   3    2.76    2.01
   5   6   4    2.39    3.12
   5   6   5    0.23    2.45
   5   6   6    5.99    1.16
   5   6   7    1.79    1.39
   5   6   8    7.31    1.36
   5   6   9   24.46    2.10
   5   6  10   16.34    1.62
   5   6  11    5.42    3.62
   5   6  12   14.86    1.29
   5   6  13    1.35    2.37
   5   6  14    2.67    2.30
   5   6  15    0.43    2.65
   5   6  16    5.37    1.26
   5   7 -15    3.53    1.25
   5   7 -14   15.47    1.53
   5   7 -13   34.84    2.45
   5   7 -12    7.88    1.35
   5   7 -11    2.47    2.66
   5   7 -10   -2.65    3.50
   5   7  -9    2.42    1.28
   5   7  -8    0.86    1.52
   5   7  -7   40.64    3.33
   5   7  -6   33.91    2.99
   5   7  -5   57.36    4.63
   5   7  -4   30.32    2.42
   5   7  -3    9.74    1.65
   5   7  -2  173.98    7.60
   5   7  -1   50.59    4.48
   5   7   0   95.06    5.77
   5   7   1    0.88    2.99
   5   7   2    1.40    3.05
   5   7   3    7.03    1.45
   5   7   4   67.55    6.04
   5   7   5   -3.93    3.28
   5   7   6   53.51    4.25
   5   7   7   16.34    1.64
   5   7   8    2.51    2.75
   5   7   9    2.30    2.87
   5   7  10    2.28    1.70
   5   7  11    1.31    1.07
   5   7  12    1.38    2.45
   5   7  13    0.43    3.07
   5   7  14   -2.23    2.89
   5   8 -14    3.37    3.19
   5   8 -13    2.74    1.99
   5   8 -12    3.26    2.21
   5   8 -11    3.37    3.20
   5   8 -10    2.29    1.12
   5   8  -9    9.30    1.21
   5   8  -8    0.19    3.46
   5   8  -7    0.21    3.33
   5   8  -6   -1.42    3.89
   5   8  -5    2.95    1.27
   5   8  -4   64.02    5.62
   5   8  -3  114.06    6.75
   5   8  -2   19.58    1.79
   5   8  -1    2.45    4.27
   5   8   0   48.48    4.29
   5   8   1   20.22    1.87
   5   8   2    0.99    1.23
   5   8   3   20.09    1.96
   5   8   4   11.90    1.58
   5   8   5   25.85    2.49
   5   8   6   -0.35    3.58
   5   8   7   -1.48    3.38
   5   8   8   11.83    1.21
   5   8   9    9.01    1.26
   5   8  10    4.13    2.80
   5   8  11    4.08    1.09
   5   8  12   -1.51    3.00
   5   8  13   -0.39    2.92
   5   9 -12   10.38    1.50
   5   9 -11   14.80    1.54
   5   9 -10    1.84    2.65
   5   9  -9   -4.97    3.46
   5   9  -8   10.26    1.25
   5   9  -7    3.13    1.23
   5   9  -6    9.31    1.27
   5   9  -5   22.81    2.19
   5   9  -4    2.03    1.99
   5   9  -3    4.49    3.40
   5   9  -2   10.24    1.86
   5   9  -1   -4.11    4.27
   5   9   0   -0.14    3.42
   5   9   1    9.85    1.79
   5   9   2   -5.52    4.28
   5   9   3    8.82    1.19
   5   9   4   -0.78    2.62
   5   9   5   -0.11    2.71
   5   9   6    2.77    2.30
   5   9   7   -1.37    3.05
   5   9   8   10.49    1.34
   5   9   9   24.93    2.12
   5   9  10   12.07    1.59
   5   9  11    1.91    2.72
   5  10  -9   -1.60    3.16
   5  10  -8    2.22    3.07
   5  10  -7    0.22    2.64
   5  10  -6   -2.40    3.00
   5  10  -5    0.57    2.92
   5  10  -4   -3.24    2.98
   5  10  -3    2.50    2.40
   5  10  -2    7.75    1.20
   5  10  -1   -2.09    2.71
   5  10   0    5.73    1.27
   5  10   1    3.96    2.81
   5  10   2    6.96    1.26
   5  10   3    0.33    2.20
   5  10   4   26.01    2.05
   5  10   5    1.84    1.30
   5  10   6   -1.82    3.23
   5  10   7    0.35    3.14
   5  10   8    2.63    2.89
   5  11  -4   -0.37    3.11
   5  11  -3   -1.87    3.01
   5  11  -2   -1.64    2.99
   5  11  -1    3.07    1.16
   5  11   0    1.51    2.81
   5  11   1    3.99    1.25
   5  11   2   -0.61    2.91
   5  11   3    3.24    2.79
   6   0 -19   -1.29    2.98
   6   0 -18    3.32    3.43
   6   0 -17    0.07    2.71
   6   0 -16  150.14    8.07
   6   0 -15    2.75    3.51
   6   0 -14    1.46    2.45
   6   0 -13   -0.73    2.83
   6   0 -12  204.77    7.35
   6   0 -11    0.73    2.45
   6   0 -10  273.86    7.62
   6   0  -9   -5.51    2.96
   6   0  -8   74.69    4.00
   6   0  -7    1.22    1.04
   6   0  -6   55.08    3.48
   6   0  -5   -1.32    1.78
   6   0  -4  115.24    3.85
   6   0  -3   -1.25    1.54
   6   0  -2    0.61    1.47
   6   0  -1    1.16    1.18
   6   0   0    0.28    1.43
   6   0   1    0.59    1.27
   6   0   2   59.22    3.06
   6   0   3    1.24    0.87
   6   0   4  106.74    4.24
   6   0   5    1.35    2.01
   6   0   6  651.24   10.31
   6   0   7   -2.63    2.46
   6   0   8   51.73    3.31
   6   0   9    0.29    2.27
   6   0  10   36.52    3.42
   6   0  11    2.43    2.60
   6   0  12  186.18    8.17
   6   0  13    2.11    3.50
   6   0  14  198.88    8.90
   6   0  15    0.21    4.49
   6   0  16   -3.86    3.13
   6   0  17    0.71    2.76
   6   0  18    3.82    3.45
   6   1 -19   -1.20    3.25
   6   1 -18   37.43    3.45
   6   1 -17   21.90    1.93
   6   1 -16    5.90    1.31
   6   1 -15    6.89    1.74
   6   1 -14   14.65    1.59
   6   1 -13   34.68    2.64
   6   1 -12   10.24    1.37
   6   1 -11   38.01    3.80
   6   1 -10    2.06    2.17
   6   1  -9    5.24    1.09
   6   1  -8   89.18    4.34
   6   1  -7   45.60    3.18
   6   1  -6   37.36    2.93
   6   1  -5  271.03    6.24
   6   1  -4  106.04    3.94
   6   1  -3 1505.19   13.35
   6   1  -2  439.46    7.21
   6   1  -1    1.84    1.40
   6   1   0    5.47    0.72
   6   1   1   26.56    2.35
   6   1   2    8.98    0.82
   6   1   3  266.89    5.99
   6   1   4  126.19    4.54
   6   1   5  111.12    4.64
   6   1   6  482.65    9.14
   6   1   7  199.40    6.39
   6   1   8   41.43    3.33
   6   1   9   16.42    1.49
   6   1  10  128.24    6.10
   6   1  11    4.81    3.59
   6   1  12   16.65    1.75
   6   1  13    6.71    4.76
   6   1  14   62.89    6.24
   6   1  15   -0.19    3.25
   6   1  16    9.39    1.26
   6   1  17    3.41    3.22
   6   1  18    3.72    3.23
   6   2 -19   -0.66    3.21
   6   2 -18    1.73    2.04
   6   2 -17    4.39    3.12
   6   2 -16   -1.28    2.54
   6   2 -15   23.97    2.18
   6   2 -14   14.12    1.64
   6   2 -13   55.75    4.64
   6   2 -12  113.55    6.19
   6   2 -11    3.24    3.00
   6   2 -10   48.85    3.78
   6   2  -9   80.90    4.38
   6   2  -8   22.47    2.03
   6   2  -7   28.66    2.68
   6   2  -6  245.44    6.46
   6   2  -5    0.95    1.81
   6   2  -4  583.40    9.08
   6   2  -3   47.45    3.15
   6   2  -2  324.50    6.56
   6   2  -1    9.19    0.83
   6   2   0  218.83    5.52
   6   2   1  745.72    9.77
   6   2   2  741.23    9.95
   6   2   3  172.04    5.06
   6   2   4   35.98    2.79
   6   2   5   17.72    1.50
   6   2   6    2.32    1.96
   6   2   7  199.20    6.26
   6   2   8   54.01    4.29
   6   2   9    9.11    1.38
   6   2  10    5.49    1.17
   6   2  11   13.89    1.72
   6   2  12   65.63    5.37
   6   2  13    3.58    1.40
   6   2  14    2.14    3.41
   6   2  15   -0.21    2.72
   6   2  16    4.15    3.36
   6   2  17    4.77    1.45
   6   2  18   18.76    1.87
   6   3 -19    1.09    2.81
   6   3 -18   -0.30    2.84
   6   3 -17   -1.35    1.88
   6   3 -16   -0.07    3.06
   6   3 -15   75.89    6.64
   6   3 -14    5.15    1.55
   6   3 -13   65.39    5.72
   6   3 -12  132.22    6.40
   6   3 -11    4.23    2.88
   6   3 -10  222.82    7.43
   6   3  -9   22.63    2.07
   6   3  -8  110.38    5.44
   6   3  -7  359.80    8.19
   6   3  -6   24.23    2.22
   6   3  -5   20.03    1.92
   6   3  -4    8.85    1.00
   6   3  -3  174.86    5.31
   6   3  -2 1434.17   14.45
   6   3  -1    8.82    0.82
   6   3   0   85.94    3.88
   6   3   1  208.35    5.68
   6   3   2  153.99    5.14
   6   3   3   -0.05    1.67
   6   3   4  139.87    4.97
   6   3   5   58.45    4.04
   6   3   6   32.36    3.18
   6   3   7   11.77    1.18
   6   3   8   23.31    1.85
   6   3   9   -3.71    3.96
   6   3  10   52.05    4.99
   6   3  11   70.29    5.72
   6   3  12   -2.26    3.93
   6   3  13   60.72    5.55
   6   3  14    5.53    1.53
   6   3  15    0.96    2.31
   6   3  16   -1.20    3.11
   6   3  17    0.92    1.45
   6   3  18    0.91    3.00
   6   4 -18    0.85    2.73
   6   4 -17    3.85    1.05
   6   4 -16    4.70    1.32
   6   4 -15    7.47    1.17
   6   4 -14    2.95    2.89
   6   4 -13    2.72    3.47
   6   4 -12    0.01    3.13
   6   4 -11   41.74    3.27
   6   4 -10   69.61    4.85
   6   4  -9   23.14    2.08
   6   4  -8   29.62    2.37
   6   4  -7  269.21    7.79
   6   4  -6   64.65    3.79
   6   4  -5   27.80    2.13
   6   4  -4   -0.58    2.26
   6   4  -3  100.15    4.52
   6   4  -2   95.04    4.36
   6   4  -1  550.92    9.58
   6   4   0  323.65    7.51
   6   4   1   74.28    3.77
   6   4   2   11.90    1.09
   6   4   3  438.91    9.12
   6   4   4   -3.89    2.38
   6   4   5    5.13    1.08
   6   4   6   22.11    1.80
   6   4   7   54.55    4.60
   6   4   8  111.55    5.65
   6   4   9  293.62    9.54
   6   4  10   -3.06    3.77
   6   4  11    2.71    2.83
   6   4  12   -3.83    3.71
   6   4  13    2.98    2.94
   6   4  14    0.88    2.49
   6   4  15    3.37    1.25
   6   4  16    1.83    1.15
   6   4  17    3.77    2.58
   6   5 -17    1.42    1.43
   6   5 -16   -2.24    3.15
   6   5 -15    0.35    2.59
   6   5 -14   38.10    3.45
   6   5 -13   -0.53    4.09
   6   5 -12   25.82    2.43
   6   5 -11    9.54    1.51
   6   5 -10    1.01    3.43
   6   5  -9   25.39    2.22
   6   5  -8  103.93    5.76
   6   5  -7  172.11    6.77
   6   5  -6    4.66    1.06
   6   5  -5   53.79    4.25
   6   5  -4  109.67    5.07
   6   5  -3    0.22    2.00
   6   5  -2    3.37    1.00
   6   5  -1    8.79    1.08
   6   5   0   18.10    1.55
   6   5   1   42.95    3.93
   6   5   2   88.54    4.42
   6   5   3   21.51    2.12
   6   5   4  339.84    8.80
   6   5   5   17.48    1.68
   6   5   6   17.42    1.71
   6   5   7   23.65    2.06
   6   5   8    4.80    3.25
   6   5   9   25.07    2.44
   6   5  10    0.80    3.03
   6   5  11   -3.67    3.53
   6   5  12    9.09    1.75
   6   5  13    2.16    2.64
   6   5  14   -0.70    2.35
   6   5  15   13.34    1.40
   6   5  16    5.11    1.31
   6   6 -16    5.21    1.21
   6   6 -15    3.75    3.03
   6   6 -14    1.36    2.89
   6   6 -13    3.77    3.08
   6   6 -12    2.78    3.29
   6   6 -11    5.61    4.40
   6   6 -10   33.23    3.18
   6   6  -9   41.39    3.64
   6   6  -8   14.01    1.68
   6   6  -7  263.33    8.55
   6   6  -6   97.91    5.46
   6   6  -5    1.27    2.70
   6   6  -4   26.30    2.43
   6   6  -3    1.91    2.59
   6   6  -2    7.66    1.22
   6   6  -1   47.97    4.39
   6   6   0  203.64    7.30
   6   6   1    1.66    1.97
   6   6   2    7.74    1.21
   6   6   3   19.32    1.79
   6   6   4   13.96    1.42
   6   6   5    6.64    1.32
   6   6   6  133.31    6.58
   6   6   7   30.82    3.02
   6   6   8    3.01    2.85
   6   6   9   10.49    1.39
   6   6  10    1.29    2.13
   6   6  11    1.57    2.07
   6   6  12   17.66    1.51
   6   6  13    1.62    2.59
   6   6  14    0.64    2.58
   6   6  15   -3.48    3.02
   6   7 -15    5.03    1.33
   6   7 -14   -3.32    3.35
   6   7 -13   41.89    4.01
   6   7 -12   -0.29    2.78
   6   7 -11   24.56    2.40
   6   7 -10    1.78    2.68
   6   7  -9   -1.85    3.70
   6   7  -8    3.45    3.76
   6   7  -7   27.09    2.55
   6   7  -6   -5.74    4.08
   6   7  -5   47.61    3.53
   6   7  -4   24.29    2.41
   6   7  -3    0.98    3.34
   6   7  -2   74.72    5.69
   6   7  -1    6.74    1.45
   6   7   0    2.43    1.95
   6   7   1   20.34    1.80
   6   7   2   31.14    2.85
   6   7   3   -4.76    2.98
   6   7   4    1.89    2.37
   6   7   5   51.94    4.69
   6   7   6   51.43    4.79
   6   7   7   28.52    2.43
   6   7   8    6.79    1.55
   6   7   9    3.07    1.76
   6   7  10   13.38    1.29
   6   7  11    2.48    1.09
   6   7  12    0.32    2.75
   6   7  13   -1.59    2.70
   6   7  14    2.21    1.84
   6   8 -13   -1.17    2.94
   6   8 -12    9.78    1.40
   6   8 -11    1.26    2.63
   6   8 -10    6.84    1.18
   6   8  -9    0.06    2.25
   6   8  -8    3.56    0.92
   6   8  -7    2.80    1.97
   6   8  -6    3.58    2.92
   6   8  -5    2.95    3.11
   6   8  -4    9.16    1.74
   6   8  -3    4.95    1.34
   6   8  -2   19.04    1.84
   6   8  -1    5.41    1.33
   6   8   0   -4.23    3.79
   6   8   1   58.02    5.77
   6   8   2   13.35    1.64
   6   8   3   10.82    1.44
   6   8   4    3.40    4.33
   6   8   5    2.87    3.74
   6   8   6    0.86    3.50
   6   8   7   -6.44    2.90
   6   8   8    3.66    1.19
   6   8   9    4.30    1.16
   6   8  10   -2.02    2.67
   6   8  11    1.76    2.37
   6   8  12    6.46    1.33
   6   9 -11    1.14    1.33
   6   9 -10    2.89    3.25
   6   9  -9   -3.52    3.04
   6   9  -8   20.84    2.06
   6   9  -7    7.47    1.26
   6   9  -6    3.45    1.30
   6   9  -5    0.83    2.41
   6   9  -4    1.70    2.40
   6   9  -3   20.14    1.83
   6   9  -2   -1.10    2.94
   6   9  -1    2.25    2.13
   6   9   0    1.15    2.32
   6   9   1   24.35    2.11
   6   9   2    3.87    2.66
   6   9   3   -1.85    2.61
   6   9   4    5.81    1.25
   6   9   5   21.48    1.86
   6   9   6    1.90    1.15
   6   9   7    0.42    2.98
   6   9   8    2.05    2.63
   6   9   9   -2.08    3.12
   6   9  10   -2.50    2.96
   6  10  -8    7.50    1.32
   6  10  -7    1.78    3.04
   6  10  -6   -3.57    3.40
   6  10  -5    2.02    3.16
   6  10  -4    1.98    2.47
   6  10  -3   -1.06    2.73
   6  10  -2    2.23    2.70
   6  10  -1    0.86    2.64
   6  10   0   -0.71    3.07
   6  10   1    9.96    1.34
   6  10   2    0.37    2.91
   6  10   3   -0.17    2.53
   6  10   4    3.27    1.11
   6  10   5    1.58    2.40
   6  10   6    3.26    1.20
   6  10   7   -1.38    3.16
   6  11  -1    0.81    2.69
   6  11   0    4.58    1.35
   7   0 -19   12.64    1.50
   7   0 -18    0.67    2.65
   7   0 -17   -0.79    2.85
   7   0 -16    2.49    2.65
   7   0 -15   29.16    2.77
   7   0 -14    2.76    2.88
   7   0 -13    1.28    3.43
   7   0 -12    2.89    2.48
   7   0 -11   19.60    1.64
   7   0 -10    0.23    2.65
   7   0  -9  471.86    9.88
   7   0  -8    2.44    2.67
   7   0  -7 2596.23   21.03
   7   0  -6    2.82    1.92
   7   0  -5   17.61    1.74
   7   0  -4   -0.20    1.67
   7   0  -3  209.98    5.34
   7   0  -2    0.18    1.26
   7   0  -1  266.88    5.89
   7   0   0   -1.64    1.70
   7   0   1  899.01   10.88
   7   0   2   -1.75    1.81
   7   0   3  226.91    5.85
   7   0   4   -0.93    1.91
   7   0   5  288.18    7.04
   7   0   6   -1.49    2.42
   7   0   7   18.77    1.60
   7   0   8    0.96    1.94
   7   0   9    2.88    2.86
   7   0  10    1.74    2.71
   7   0  11   29.03    2.40
   7   0  12    1.01    3.56
   7   0  13   -4.80    4.02
   7   0  14   -4.53    3.69
   7   0  15   67.82    4.54
   7   0  16   -0.89    2.84
   7   0  17   -0.71    2.12
   7   0  18    3.11    2.40
   7   1 -19    7.18    1.46
   7   1 -18    9.91    1.50
   7   1 -17   20.59    1.81
   7   1 -16   -0.77    2.56
   7   1 -15   39.80    3.67
   7   1 -14    2.82    3.81
   7   1 -13  122.10    6.71
   7   1 -12   -1.50    3.74
   7   1 -11   68.17    4.75
   7   1 -10   13.05    1.26
   7   1  -9    8.66    1.14
   7   1  -8  102.70    5.20
   7   1  -7  108.63    4.70
   7   1  -6  109.37    4.56
   7   1  -5   60.75    3.24
   7   1  -4   75.63    3.64
   7   1  -3    2.02    1.80
   7   1  -2  287.48    6.35
   7   1  -1   13.41    1.10
   7   1   0   58.98    3.21
   7   1   1  897.57   10.97
   7   1   2  471.63    8.20
   7   1   3  345.83    7.32
   7   1   4  111.71    4.23
   7   1   5   87.79    4.14
   7   1   6   49.91    3.90
   7   1   7   57.51    4.08
   7   1   8   -2.05    2.48
   7   1   9   29.70    2.68
   7   1  10   98.01    5.27
   7   1  11   52.87    4.95
   7   1  12   13.00    1.62
   7   1  13   -2.27    3.74
   7   1  14   15.26    2.20
   7   1  15   10.62    1.24
   7   1  16   26.76    2.62
   7   1  17   -5.22    3.62
   7   1  18   -4.32    3.92
   7   2 -19   11.37    1.31
   7   2 -18   20.74    1.94
   7   2 -17    2.91    3.06
   7   2 -16   -2.82    3.04
   7   2 -15   35.07    3.43
   7   2 -14   35.31    2.93
   7   2 -13  157.30    7.44
   7   2 -12    8.22    1.57
   7   2 -11    2.39    3.56
   7   2 -10   71.94    4.62
   7   2  -9   19.52    1.71
   7   2  -8   42.50    3.19
   7   2  -7    1.59    0.95
   7   2  -6   58.34    3.70
   7   2  -5  119.09    4.40
   7   2  -4  688.74   10.40
   7   2  -3  300.71    7.11
   7   2  -2  198.48    5.68
   7   2  -1  162.45    5.08
   7   2   0  143.25    4.82
   7   2   1   12.82    1.13
   7   2   2  303.72    7.01
   7   2   3   19.12    1.86
   7   2   4   93.77    4.19
   7   2   5    3.36    0.87
   7   2   6   94.87    4.67
   7   2   7    1.03    2.07
   7   2   8   11.90    1.37
   7   2   9  118.56    6.00
   7   2  10  163.56    7.35
   7   2  11  138.80    6.81
   7   2  12    0.23    4.39
   7   2  13    3.59    4.08
   7   2  14   15.63    1.90
   7   2  15   -0.32    1.73
   7   2  16    1.02    3.77
   7   2  17    5.38    1.44
   7   3 -18    8.87    1.30
   7   3 -17   10.50    1.41
   7   3 -16    1.90    1.71
   7   3 -15   14.41    1.41
   7   3 -14    0.69    3.77
   7   3 -13   18.08    1.92
   7   3 -12   43.87    3.36
   7   3 -11   67.58    5.02
   7   3 -10    1.98    1.48
   7   3  -9    8.22    1.10
   7   3  -8    4.09    0.97
   7   3  -7    2.02    1.67
   7   3  -6   62.30    4.29
   7   3  -5    5.39    0.86
   7   3  -4   -1.81    2.51
   7   3  -3   38.56    3.39
   7   3  -2  141.25    5.34
   7   3  -1    1.04    1.74
   7   3   0   26.21    2.56
   7   3   1  576.28    9.78
   7   3   2  185.23    5.98
   7   3   3  185.46    5.92
   7   3   4   14.49    1.40
   7   3   5    8.78    1.14
   7   3   6   38.38    3.82
   7   3   7  261.69    8.05
   7   3   8    9.30    1.59
   7   3   9   91.23    5.82
   7   3  10   73.10    5.92
   7   3  11   -5.16    4.09
   7   3  12    2.51    3.70
   7   3  13   11.59    1.90
   7   3  14   -0.72    3.09
   7   3  15    0.14    1.68
   7   3  16   -0.62    2.36
   7   3  17    2.36    1.77
   7   4 -18    9.67    1.49
   7   4 -17    3.22    1.22
   7   4 -16   -4.51    3.17
   7   4 -15    2.00    2.66
   7   4 -14   37.00    3.68
   7   4 -13    2.79    3.59
   7   4 -12   53.22    3.91
   7   4 -11  146.39    7.12
   7   4 -10  203.74    7.93
   7   4  -9   19.23    1.92
   7   4  -8  116.20    5.57
   7   4  -7   42.38    4.04
   7   4  -6   48.76    3.59
   7   4  -5   14.51    1.35
   7   4  -4   45.85    3.33
   7   4  -3   25.46    2.18
   7   4  -2  118.18    5.07
   7   4  -1   68.61    3.72
   7   4   0    2.87    2.54
   7   4   1    0.64    2.00
   7   4   2   60.32    3.68
   7   4   3   32.10    2.84
   7   4   4    6.86    1.13
   7   4   5   27.47    2.10
   7   4   6  227.68    7.78
   7   4   7   43.86    3.22
   7   4   8   -1.65    3.82
   7   4   9    3.19    2.37
   7   4  10   -6.28    4.04
   7   4  11   -1.81    3.26
   7   4  12    2.36    1.30
   7   4  13    5.18    1.18
   7   4  14   -0.66    2.76
   7   4  15    1.16    1.31
   7   4  16    9.66    1.41
   7   5 -17    2.04    2.49
   7   5 -16    3.04    3.17
   7   5 -15   12.95    1.35
   7   5 -14    6.95    1.13
   7   5 -13   25.29    2.52
   7   5 -12   14.02    1.85
   7   5 -11   55.42    5.24
   7   5 -10    6.96    1.35
   7   5  -9    5.06    1.33
   7   5  -8    3.51    2.74
   7   5  -7    8.09    1.16
   7   5  -6    4.39    3.46
   7   5  -5  216.29    7.63
   7   5  -4  142.02    5.81
   7   5  -3   17.01    1.49
   7   5  -2  109.42    5.13
   7   5  -1   36.25    3.53
   7   5   0   -0.53    2.22
   7   5   1   51.23    3.59
   7   5   2   19.26    1.70
   7   5   3   70.36    4.32
   7   5   4   95.13    5.66
   7   5   5    8.94    1.48
   7   5   6   52.20    3.33
   7   5   7  134.26    6.64
   7   5   8   38.23    2.91
   7   5   9    2.46    1.70
   7   5  10    7.51    1.25
   7   5  11   15.83    1.89
   7   5  12    1.49    1.84
   7   5  13   -0.75    2.53
   7   5  14    1.39    3.01
   7   5  15   -0.40    2.61
   7   5  16   -4.05    3.10
   7   6 -16    0.21    2.74
   7   6 -15    2.99    3.08
   7   6 -14    8.36    1.25
   7   6 -13   14.39    1.34
   7   6 -12    4.53    3.02
   7   6 -11    7.60    1.79
   7   6 -10   -0.73    3.15
   7   6  -9   17.77    1.84
   7   6  -8    3.43    2.56
   7   6  -7   12.24    1.48
   7   6  -6    1.60    3.49
   7   6  -5   93.81    5.70
   7   6  -4    6.77    1.40
   7   6  -3   19.75    1.81
   7   6  -2   11.04    1.31
   7   6  -1  182.95    7.34
   7   6   0   19.02    1.62
   7   6   1    5.38    1.34
   7   6   2   23.28    2.12
   7   6   3   14.58    1.59
   7   6   4   39.01    3.60
   7   6   5   -0.53    3.47
   7   6   6  129.38    6.40
   7   6   7    0.38    3.42
   7   6   8    2.71    3.46
   7   6   9   16.78    1.88
   7   6  10   29.05    2.55
   7   6  11   14.37    1.25
   7   6  12    1.07    1.23
   7   6  13    2.08    1.15
   7   6  14    1.90    2.16
   7   6  15    7.94    1.26
   7   7 -15   -2.34    3.53
   7   7 -14    2.56    1.84
   7   7 -13    2.45    2.74
   7   7 -12    1.28    3.12
   7   7 -11   12.03    1.32
   7   7 -10   69.51    4.44
   7   7  -9    2.32    2.90
   7   7  -8    6.64    1.74
   7   7  -7    4.41    1.40
   7   7  -6    3.62    3.64
   7   7  -5    9.86    1.64
   7   7  -4    0.10    1.79
   7   7  -3    5.93    1.35
   7   7  -2   11.49    1.56
   7   7  -1   23.26    2.03
   7   7   0    6.92    1.40
   7   7   1   27.40    2.65
   7   7   2   35.47    3.16
   7   7   3   12.26    1.70
   7   7   4   22.62    2.19
   7   7   5   -1.03    3.71
   7   7   6    2.65    2.60
   7   7   7    0.55    1.76
   7   7   8    6.24    1.70
   7   7   9    4.54    1.09
   7   7  10   16.02    1.44
   7   7  11    0.24    3.36
   7   7  12    0.68    3.22
   7   7  13    6.61    1.16
   7   8 -13   -0.36    3.55
   7   8 -12   -0.21    3.16
   7   8 -11    2.26    2.74
   7   8 -10    0.34    2.68
   7   8  -9    9.13    1.37
   7   8  -8   20.25    1.88
   7   8  -7    8.92    1.30
   7   8  -6    0.04    3.97
   7   8  -5    2.71    3.21
   7   8  -4    1.63    2.78
   7   8  -3   42.39    3.45
   7   8  -2   18.77    1.98
   7   8  -1    0.51    3.22
   7   8   0   34.14    3.29
   7   8   1   56.29    4.77
   7   8   2    0.84    3.29
   7   8   3   17.35    1.67
   7   8   4   -2.68    3.54
   7   8   5    2.99    3.89
   7   8   6    2.81    2.18
   7   8   7    4.48    3.07
   7   8   8    4.30    1.09
   7   8   9   -0.19    2.83
   7   8  10    2.26    2.65
   7   8  11    2.18    2.30
   7   8  12    2.89    3.08
   7   9 -11    1.03    2.68
   7   9 -10    6.73    1.27
   7   9  -9    3.74    2.88
   7   9  -8    0.82    3.05
   7   9  -7   25.43    2.50
   7   9  -6    8.65    1.23
   7   9  -5    1.19    3.23
   7   9  -4   33.64    2.44
   7   9  -3    1.06    2.95
   7   9  -2    1.63    2.18
   7   9  -1    2.29    1.53
   7   9   0    2.69    2.21
   7   9   1   10.18    1.21
   7   9   2   11.22    1.24
   7   9   3   -3.53    2.76
   7   9   4   14.36    1.22
   7   9   5   -4.23    2.98
   7   9   6   -0.36    2.46
   7   9   7   21.63    1.86
   7   9   8   -0.99    3.26
   7   9   9    1.19    2.47
   7  10  -7    2.42    2.99
   7  10  -6    7.64    1.31
   7  10  -5    3.96    1.20
   7  10  -4    9.04    1.33
   7  10  -3    3.57    2.43
   7  10  -2    1.29    2.74
   7  10  -1    7.97    1.44
   7  10   0   15.00    1.57
   7  10   1   12.79    1.40
   7  10   2   -1.68    2.93
   7  10   3   -2.10    2.38
   7  10   4    3.79    2.81
   7  10   5    3.30    3.12
   7  10   6    1.34    2.15
   8   0 -19   -1.75    3.24
   8   0 -18   95.94    5.75
   8   0 -17    3.86    2.65
   8   0 -16   27.97    2.66
   8   0 -15    0.84    3.41
   8   0 -14   55.29    5.30
   8   0 -13   -2.37    3.45
   8   0 -12    0.71    3.31
   8   0 -11    2.75    2.18
   8   0 -10   48.82    4.46
   8   0  -9   -2.44    2.66
   8   0  -8   63.35    4.13
   8   0  -7    1.50    1.92
   8   0  -6  571.67   10.05
   8   0  -5   -0.88    1.72
   8   0  -4   17.52    1.44
   8   0  -3    0.97    1.28
   8   0  -2  287.45    6.56
   8   0  -1   -0.84    1.62
   8   0   0   37.88    2.93
   8   0   1    0.49    1.49
   8   0   2    2.23    1.75
   8   0   3   -0.63    1.82
   8   0   4   38.28    3.21
   8   0   5   -0.42    2.31
   8   0   6  173.59    6.19
   8   0   7   -0.53    2.22
   8   0   8   21.86    2.17
   8   0   9   -4.47    3.41
   8   0  10  134.23    6.24
   8   0  11    3.45    2.75
   8   0  12   -3.35    4.36
   8   0  13   -0.98    3.49
   8   0  14   26.13    2.31
   8   0  15   -4.05    2.87
   8   0  16    2.97    1.29
   8   0  17   -5.00    3.18
   8   1 -19   -0.67    3.29
   8   1 -18    9.11    1.42
   8   1 -17   10.51    1.45
   8   1 -16    1.42    2.92
   8   1 -15   18.60    1.94
   8   1 -14   10.89    1.70
   8   1 -13   19.35    1.92
   8   1 -12   47.00    4.17
   8   1 -11    1.96    2.60
   8   1 -10   37.18    3.35
   8   1  -9    3.46    1.02
   8   1  -8    6.99    1.16
   8   1  -7  152.26    5.65
   8   1  -6   46.91    3.44
   8   1  -5   -2.58    2.26
   8   1  -4   47.06    3.08
   8   1  -3   11.68    1.13
   8   1  -2   70.65    3.86
   8   1  -1  202.86    5.69
   8   1   0   76.80    3.47
   8   1   1   60.93    3.38
   8   1   2  239.46    6.30
   8   1   3   -4.26    2.26
   8   1   4   -2.84    2.34
   8   1   5   80.66    4.38
   8   1   6    2.89    2.39
   8   1   7    0.22    2.12
   8   1   8   74.43    4.48
   8   1   9    2.87    3.11
   8   1  10   28.28    2.21
   8   1  11    6.57    1.37
   8   1  12    0.64    2.54
   8   1  13   33.25    2.64
   8   1  14   21.28    1.87
   8   1  15    1.50    2.74
   8   1  16   -0.32    3.12
   8   1  17   15.29    1.65
   8   2 -19    0.37    2.67
   8   2 -18    3.25    3.14
   8   2 -17   29.35    2.64
   8   2 -16   26.53    2.54
   8   2 -15   34.23    2.99
   8   2 -14  111.85    6.49
   8   2 -13    0.38    3.48
   8   2 -12   41.69    3.20
   8   2 -11  157.92    7.09
   8   2 -10  147.03    6.46
   8   2  -9   89.56    5.24
   8   2  -8   62.38    4.08
   8   2  -7    5.38    0.95
   8   2  -6   49.19    3.62
   8   2  -5    0.34    2.05
   8   2  -4   23.74    1.81
   8   2  -3   -2.76    2.30
   8   2  -2  566.28    9.61
   8   2  -1    9.00    1.07
   8   2   0   45.03    3.42
   8   2   1   26.02    2.52
   8   2   2   23.34    1.94
   8   2   3   95.96    4.75
   8   2   4   54.56    3.63
   8   2   5   12.22    1.08
   8   2   6    0.77    1.92
   8   2   7    1.39    2.44
   8   2   8    6.52    1.00
   8   2   9   22.44    2.09
   8   2  10    3.96    1.38
   8   2  11   14.80    1.60
   8   2  12   28.40    2.70
   8   2  13   43.87    3.53
   8   2  14    0.70    2.48
   8   2  15   -0.09    2.97
   8   2  16   -3.20    2.97
   8   2  17   -3.85    3.30
   8   3 -18    2.99    3.47
   8   3 -17   -0.17    3.03
   8   3 -16   18.08    1.62
   8   3 -15    3.84    2.57
   8   3 -14   -1.93    3.81
   8   3 -13    5.59    3.85
   8   3 -12   -3.26    3.46
   8   3 -11    1.64    3.03
   8   3 -10   45.90    4.12
   8   3  -9   25.21    2.37
   8   3  -8    0.96    2.48
   8   3  -7   46.18    4.24
   8   3  -6   62.78    3.99
   8   3  -5   -1.61    2.42
   8   3  -4  370.03    8.64
   8   3  -3    0.33    1.33
   8   3  -2  238.05    6.76
   8   3  -1   83.49    3.93
   8   3   0  121.29    4.91
   8   3   1   11.47    1.14
   8   3   2  214.89    6.63
   8   3   3   10.10    1.21
   8   3   4   10.12    1.10
   8   3   5   13.99    1.24
   8   3   6   38.18    2.83
   8   3   7   24.23    2.24
   8   3   8  151.92    7.21
   8   3   9   21.58    2.05
   8   3  10   14.32    1.57
   8   3  11   67.75    5.86
   8   3  12    7.52    1.94
   8   3  13   -0.21    2.68
   8   3  14    2.80    2.41
   8   3  15    8.82    1.24
   8   3  16    9.80    1.51
   8   4 -17    5.28    1.26
   8   4 -16    0.13    2.74
   8   4 -15   72.03    4.64
   8   4 -14    0.71    3.17
   8   4 -13    2.24    3.70
   8   4 -12   17.58    1.93
   8   4 -11   94.29    6.09
   8   4 -10   -2.70    3.46
   8   4  -9   25.71    2.35
   8   4  -8    2.08    2.35
   8   4  -7   42.22    3.39
   8   4  -6   26.97    2.29
   8   4  -5  135.62    5.89
   8   4  -4   34.65    2.52
   8   4  -3   11.74    1.23
   8   4  -2   -0.94    2.38
   8   4  -1    2.50    0.92
   8   4   0   35.12    3.47
   8   4   1   84.22    4.47
   8   4   2  138.07    5.60
   8   4   3    4.36    1.01
   8   4   4   16.88    1.44
   8   4   5    2.94    2.92
   8   4   6   -0.74    3.38
   8   4   7  336.55    9.92
   8   4   8   42.95    3.48
   8   4   9   -0.34    4.22
   8   4  10   13.72    1.68
   8   4  11    3.92    3.18
   8   4  12    1.70    2.08
   8   4  13   -1.50    2.33
   8   4  14    5.05    1.24
   8   4  15    0.84    2.09
   8   4  16   -3.92    3.18
   8   5 -17   -2.09    3.00
   8   5 -16    7.52    1.35
   8   5 -15    2.94    3.06
   8   5 -14    7.35    1.32
   8   5 -13    4.12    2.85
   8   5 -12   22.81    2.11
   8   5 -11   29.68    2.72
   8   5 -10    3.55    1.48
   8   5  -9    2.96    3.62
   8   5  -8   -0.85    2.68
   8   5  -7   35.07    2.94
   8   5  -6    0.96    2.53
   8   5  -5   17.38    1.72
   8   5  -4   28.79    2.54
   8   5  -3   20.49    1.75
   8   5  -2    3.40    2.58
   8   5  -1   57.80    4.21
   8   5   0   36.61    2.68
   8   5   1   32.24    2.65
   8   5   2    6.41    1.20
   8   5   3   28.47    2.36
   8   5   4  105.03    5.86
   8   5   5  345.13    9.82
   8   5   6   15.49    1.70
   8   5   7   15.41    1.81
   8   5   8  128.04    6.76
   8   5   9    7.99    1.62
   8   5  10   -6.19    4.03
   8   5  11   37.85    3.08
   8   5  12    2.59    1.25
   8   5  13   10.73    1.34
   8   5  14    2.36    2.92
   8   5  15   -3.93    3.02
   8   6 -16    2.44    3.05
   8   6 -15    0.78    3.08
   8   6 -14   10.60    1.42
   8   6 -13    1.73    2.44
   8   6 -12   27.42    2.63
   8   6 -11   57.11    4.08
   8   6 -10   42.54    3.24
   8   6  -9   19.88    1.87
   8   6  -8   -1.69    3.42
   8   6  -7   57.05    4.67
   8   6  -6   75.02    5.33
   8   6  -5   38.52    2.97
   8   6  -4   -3.35    3.28
   8   6  -3   16.44    1.57
   8   6  -2  132.32    6.32
   8   6  -1    2.44    1.82
   8   6   0    1.96    3.22
   8   6   1    7.14    1.32
   8   6   2    0.98    3.26
   8   6   3  148.29    6.72
   8   6   4  198.33    8.08
   8   6   5    1.54    4.11
   8   6   6    3.41    3.14
   8   6   7    1.21    3.41
   8   6   8   14.71    1.73
   8   6   9   11.36    1.85
   8   6  10    7.47    1.16
   8   6  11    2.32    2.53
   8   6  12    2.56    1.17
   8   6  13    2.36    2.96
   8   6  14    3.84    2.75
   8   7 -14   33.78    2.99
   8   7 -13    2.09    2.80
   8   7 -12    2.72    2.42
   8   7 -11    9.65    1.26
   8   7 -10    8.19    1.26
   8   7  -9   12.22    1.24
   8   7  -8   -2.83    4.03
   8   7  -7   60.40    5.29
   8   7  -6    3.43    2.78
   8   7  -5    0.94    2.57
   8   7  -4   -2.35    3.14
   8   7  -3    0.30    3.21
   8   7  -2    0.87    3.21
   8   7  -1  220.79    8.95
   8   7   0   -2.03    3.70
   8   7   1   66.43    5.14
   8   7   2   82.44    5.48
   8   7   3   14.94    1.80
   8   7   4   39.39    3.48
   8   7   5   -1.74    3.88
   8   7   6    1.49    3.41
   8   7   7   10.22    1.76
   8   7   8   10.96    1.16
   8   7   9    0.08    3.17
   8   7  10    1.39    2.95
   8   7  11    7.66    1.38
   8   7  12   16.82    1.62
   8   7  13    3.22    2.42
   8   8 -12    0.42    2.72
   8   8 -11    9.03    1.36
   8   8 -10   15.02    1.54
   8   8  -9   11.51    1.33
   8   8  -8   19.26    1.90
   8   8  -7   -3.66    3.24
   8   8  -6    6.70    1.07
   8   8  -5   20.32    1.84
   8   8  -4   -2.54    4.09
   8   8  -3   82.83    5.57
   8   8  -2    1.79    1.68
   8   8  -1   -0.68    4.50
   8   8   0    3.26    2.92
   8   8   1   -4.94    4.38
   8   8   2   23.77    2.12
   8   8   3    3.38    3.02
   8   8   4    0.63    2.30
   8   8   5   13.86    1.30
   8   8   6    2.88    2.63
   8   8   7   -0.23    2.61
   8   8   8    9.48    1.30
   8   8   9    0.28    2.70
   8   8  10   -4.32    3.75
   8   8  11    3.88    2.78
   8   9 -10   14.86    1.64
   8   9  -9    5.02    1.39
   8   9  -8    2.40    3.08
   8   9  -7    2.50    1.28
   8   9  -6   -1.65    3.02
   8   9  -5    2.34    2.50
   8   9  -4   17.43    1.42
   8   9  -3    0.13    2.92
   8   9  -2    4.41    1.26
   8   9  -1   -1.75    3.13
   8   9   0    9.05    1.17
   8   9   1    1.54    2.40
   8   9   2   17.64    1.58
   8   9   3   10.51    1.44
   8   9   4   -4.00    3.24
   8   9   5   -4.61    3.09
   8   9   6   -0.12    2.70
   8   9   7    0.32    2.94
   8   9   8   -3.39    2.75
   8  10  -6   11.09    1.41
   8  10  -5   10.15    1.50
   8  10  -4   26.19    2.56
   8  10  -3  -11.13    4.16
   8  10  -2    4.97    1.23
   8  10  -1    4.80    1.34
   8  10   0    1.37    2.39
   8  10   1    1.63    2.57
   8  10   2    2.07    2.61
   8  10   3   -0.64    2.69
   8  10   4    2.62    3.52
   8  10   5    0.37    2.67
   9   0 -18   -0.37    3.28
   9   0 -17   88.22    5.40
   9   0 -16   -4.19    2.83
   9   0 -15   11.19    1.26
   9   0 -14    4.04    1.21
   9   0 -13    8.63    1.61
   9   0 -12   -0.07    2.23
   9   0 -11   99.80    5.52
   9   0 -10    2.16    2.56
   9   0  -9  170.07    6.88
   9   0  -8   -4.44    2.88
   9   0  -7  287.26    7.89
   9   0  -6   -1.10    2.30
   9   0  -5  220.39    6.69
   9   0  -4   -1.00    1.69
   9   0  -3  145.69    5.23
   9   0  -2   -0.56    1.76
   9   0  -1  317.03    7.30
   9   0   0    0.00    1.91
   9   0   1  469.45    9.05
   9   0   2   -4.11    2.51
   9   0   3   83.51    4.27
   9   0   4   -0.70    2.29
   9   0   5  102.29    4.86
   9   0   6   -3.84    2.74
   9   0   7   23.04    2.08
   9   0   8   -0.02    2.98
   9   0   9   60.57    4.60
   9   0  10   -6.22    3.56
   9   0  11    1.26    1.89
   9   0  12   -1.60    3.41
   9   0  13    9.33    1.81
   9   0  14    2.40    2.36
   9   0  15    2.77    2.01
   9   0  16    0.98    3.05
   9   0  17    3.70    2.94
   9   1 -18   -6.58    3.22
   9   1 -17    1.25    2.66
   9   1 -16    8.90    1.28
   9   1 -15    4.72    1.24
   9   1 -14   -3.37    3.89
   9   1 -13    4.35    3.92
   9   1 -12   20.36    1.84
   9   1 -11   10.12    1.31
   9   1 -10    2.51    2.79
   9   1  -9    1.91    2.59
   9   1  -8   78.06    4.73
   9   1  -7  134.40    5.67
   9   1  -6    2.14    2.05
   9   1  -5    7.36    1.07
   9   1  -4  354.21    8.01
   9   1  -3    6.15    0.91
   9   1  -2   58.76    3.43
   9   1  -1    6.74    0.88
   9   1   0   57.45    3.53
   9   1   1   -1.72    2.75
   9   1   2  176.44    5.93
   9   1   3    1.54    1.59
   9   1   4   10.55    1.11
   9   1   5  511.39   10.36
   9   1   6   32.27    2.40
   9   1   7    4.14    0.78
   9   1   8    2.80    2.96
   9   1   9   50.50    4.60
   9   1  10   -1.85    3.76
   9   1  11    2.20    2.04
   9   1  12   11.43    1.46
   9   1  13   -0.06    2.56
   9   1  14    5.90    1.24
   9   1  15    1.89    2.78
   9   1  16   -1.93    3.45
   9   1  17   -1.77    3.46
   9   2 -18   -1.74    3.67
   9   2 -17    2.66    3.23
   9   2 -16   -1.02    2.91
   9   2 -15   -2.04    2.88
   9   2 -14   60.90    5.92
   9   2 -13   78.75    5.97
   9   2 -12   44.95    3.60
   9   2 -11   14.93    1.49
   9   2 -10   34.05    2.90
   9   2  -9   26.33    2.60
   9   2  -8  100.96    5.27
   9   2  -7   30.30    2.95
   9   2  -6   10.69    1.11
   9   2  -5   33.43    3.29
   9   2  -4  148.35    5.62
   9   2  -3  116.79    5.10
   9   2  -2   33.16    2.22
   9   2  -1   12.16    1.15
   9   2   0   35.25    2.98
   9   2   1    4.10    0.86
   9   2   2  122.51    5.28
   9   2   3    1.94    2.03
   9   2   4   47.34    4.03
   9   2   5    8.61    1.10
   9   2   6   -0.22    2.75
   9   2   7   54.94    4.09
   9   2   8   -1.80    3.05
   9   2   9    1.26    3.38
   9   2  10   18.38    1.80
   9   2  11   -1.96    3.74
   9   2  12   16.43    1.99
   9   2  13   -1.20    2.78
   9   2  14    7.54    1.33
   9   2  15    4.86    1.27
   9   2  16    0.86    2.71
   9   3 -18    7.29    1.58
   9   3 -17   -1.23    3.10
   9   3 -16    2.67    1.31
   9   3 -15    5.26    1.31
   9   3 -14    2.59    2.12
   9   3 -13    1.89    3.63
   9   3 -12   12.26    1.81
   9   3 -11    3.28    3.67
   9   3 -10    7.87    1.43
   9   3  -9   72.87    4.76
   9   3  -8    5.13    1.25
   9   3  -7   96.26    5.68
   9   3  -6    0.41    1.68
   9   3  -5   22.69    2.22
   9   3  -4    0.50    2.21
   9   3  -3   57.85    3.98
   9   3  -2   -0.17    1.93
   9   3  -1  148.25    5.56
   9   3   0    4.90    1.00
   9   3   1   26.76    2.68
   9   3   2  144.76    5.92
   9   3   3    0.63    2.12
   9   3   4   -0.42    2.15
   9   3   5   81.49    4.85
   9   3   6   32.44    2.59
   9   3   7   -0.05    3.11
   9   3   8  103.41    6.27
   9   3   9   40.74    3.24
   9   3  10    5.20    1.67
   9   3  11   34.46    3.14
   9   3  12   11.94    1.73
   9   3  13   -1.68    2.77
   9   3  14    1.25    3.06
   9   3  15    0.27    2.74
   9   3  16   -0.12    3.04
   9   4 -17   -1.31    3.23
   9   4 -16   30.72    2.63
   9   4 -15    3.66    2.54
   9   4 -14   48.25    3.85
   9   4 -13    2.13    3.28
   9   4 -12   17.22    1.76
   9   4 -11   34.53    3.02
   9   4 -10   99.00    5.81
   9   4  -9    4.34    3.17
   9   4  -8    5.82    1.34
   9   4  -7   12.27    1.51
   9   4  -6    2.41    2.69
   9   4  -5    1.29    2.17
   9   4  -4   52.03    3.96
   9   4  -3   75.64    4.85
   9   4  -2   -1.76    2.41
   9   4  -1   13.07    1.24
   9   4   0  112.22    5.34
   9   4   1    2.86    2.02
   9   4   2   17.23    1.55
   9   4   3    1.81    2.88
   9   4   4    1.15    2.96
   9   4   5    7.57    1.39
   9   4   6   21.85    1.96
   9   4   7    1.74    2.59
   9   4   8   60.62    5.05
   9   4   9   -0.81    3.50
   9   4  10   44.44    4.39
   9   4  11   -3.98    3.81
   9   4  12    3.10    1.14
   9   4  13    1.79    1.82
   9   4  14   -0.12    2.67
   9   4  15    2.46    1.72
   9   5 -16    1.84    3.19
   9   5 -15   -5.00    3.36
   9   5 -14    9.18    1.32
   9   5 -13   -1.01    2.70
   9   5 -12   12.54    1.30
   9   5 -11    2.47    3.45
   9   5 -10    0.44    2.90
   9   5  -9   12.88    1.66
   9   5  -8    3.46    3.46
   9   5  -7   60.67    4.62
   9   5  -6   56.77    4.91
   9   5  -5    2.16    2.46
   9   5  -4  134.83    6.51
   9   5  -3   59.45    4.73
   9   5  -2    4.10    3.70
   9   5  -1    9.78    1.25
   9   5   0    1.89    2.51
   9   5   1    9.47    1.29
   9   5   2   42.57    2.70
   9   5   3    4.25    1.14
   9   5   4   74.04    4.87
   9   5   5    2.07    3.43
   9   5   6   41.14    3.40
   9   5   7    5.78    1.26
   9   5   8   56.77    5.21
   9   5   9   34.63    3.39
   9   5  10   -1.39    2.88
   9   5  11    0.20    2.61
   9   5  12    2.58    1.20
   9   5  13    8.13    1.36
   9   5  14   -2.25    3.40
   9   6 -15    5.24    1.27
   9   6 -14    3.63    2.59
   9   6 -13   34.03    3.36
   9   6 -12    9.22    1.34
   9   6 -11   12.81    1.36
   9   6 -10   -8.52    4.14
   9   6  -9    4.48    3.77
   9   6  -8   -6.97    3.60
   9   6  -7   30.88    2.56
   9   6  -6    1.58    2.78
   9   6  -5   11.69    1.59
   9   6  -4   -2.80    2.67
   9   6  -3   28.77    2.42
   9   6  -2    3.97    2.93
   9   6  -1    1.71    3.22
   9   6   0  156.99    7.47
   9   6   1   -3.81    3.93
   9   6   2   -3.86    3.99
   9   6   3   12.42    1.91
   9   6   4   60.62    4.08
   9   6   5    1.57    2.53
   9   6   6   -1.19    4.23
   9   6   7   37.03    3.16
   9   6   8    1.28    3.77
   9   6   9   -5.21    3.05
   9   6  10   -0.83    3.15
   9   6  11   -1.73    2.75
   9   6  12    2.87    2.68
   9   6  13   14.23    1.41
   9   7 -14    4.02    3.24
   9   7 -13   -1.26    3.16
   9   7 -12   37.54    2.68
   9   7 -11    7.74    1.31
   9   7 -10   -2.18    3.04
   9   7  -9    8.66    1.28
   9   7  -8    1.37    1.87
   9   7  -7    2.67    2.94
   9   7  -6    2.20    2.49
   9   7  -5   11.00    1.47
   9   7  -4    2.59    3.03
   9   7  -3    3.51    1.12
   9   7  -2    0.17    3.80
   9   7  -1   -3.57    4.05
   9   7   0    7.86    1.79
   9   7   1    4.65    1.56
   9   7   2  150.63    7.51
   9   7   3   15.23    1.97
   9   7   4    3.74    3.48
   9   7   5    3.42    4.30
   9   7   6    2.38    1.74
   9   7   7    2.90    2.34
   9   7   8   21.58    1.97
   9   7   9    0.81    2.45
   9   7  10    1.52    2.85
   9   7  11   10.53    1.43
   9   7  12   15.55    1.57
   9   8 -12   -2.34    3.53
   9   8 -11    3.98    1.21
   9   8 -10    3.37    2.42
   9   8  -9   -2.33    2.91
   9   8  -8    3.57    1.30
   9   8  -7   35.74    2.60
   9   8  -6   27.14    2.43
   9   8  -5    2.67    1.13
   9   8  -4    3.12    2.53
   9   8  -3    2.18    2.36
   9   8  -2    0.68    2.40
   9   8  -1    1.85    3.31
   9   8   0    3.32    1.17
   9   8   1   52.08    4.33
   9   8   2   -2.81    2.63
   9   8   3    2.62    2.07
   9   8   4   -4.46    2.89
   9   8   5    2.96    2.31
   9   8   6    3.67    1.25
   9   8   7    1.91    2.03
   9   8   8   -0.07    2.83
   9   8   9    2.59    2.30
   9   8  10    0.48    2.94
   9   9  -9   -0.53    3.67
   9   9  -8   14.99    1.55
   9   9  -7    1.14    2.93
   9   9  -6   -4.06    3.28
   9   9  -5    3.79    2.65
   9   9  -4   46.98    4.24
   9   9  -3   30.53    2.47
   9   9  -2   10.58    1.49
   9   9  -1   33.63    2.90
   9   9   0    4.46    1.17
   9   9   1    0.34    3.16
   9   9   2    9.34    1.22
   9   9   3   -1.16    2.97
   9   9   4    2.09    1.76
   9   9   5   42.97    4.14
   9   9   6   15.36    1.44
   9   9   7    2.93    2.56
   9  10  -4   27.64    2.53
   9  10  -3    9.04    1.64
   9  10  -2   -1.15    3.12
   9  10  -1    3.55    3.75
   9  10   0    3.21    1.38
   9  10   1    2.76    2.71
   9  10   2   -0.44    2.76
   9  10   3    1.44    1.77
  10   0 -18   26.68    2.26
  10   0 -17    0.03    3.07
  10   0 -16   50.52    3.74
  10   0 -15   -0.88    2.85
  10   0 -14   30.37    2.65
  10   0 -13   -0.96    3.41
  10   0 -12    2.68    2.60
  10   0 -11    1.11    1.56
  10   0 -10   25.06    2.47
  10   0  -9   -0.99    2.42
  10   0  -8   30.76    2.98
  10   0  -7   -2.04    2.47
  10   0  -6   21.36    1.88
  10   0  -5   -0.03    2.32
  10   0  -4  122.72    5.00
  10   0  -3    0.23    1.91
  10   0  -2   61.07    3.77
  10   0  -1    2.12    1.64
  10   0   0    1.05    2.45
  10   0   1   -1.40    1.98
  10   0   2  107.75    4.97
  10   0   3    1.40    1.17
  10   0   4  444.94    9.95
  10   0   5    1.61    1.91
  10   0   6   33.42    2.74
  10   0   7    1.37    2.34
  10   0   8   37.45    3.36
  10   0   9    1.41    3.11
  10   0  10   16.44    1.70
  10   0  11   -1.45    2.86
  10   0  12    0.68    2.85
  10   0  13   -0.58    1.82
  10   0  14   -0.61    3.08
  10   0  15    1.70    1.54
  10   0  16    1.93    1.99
  10   1 -18   -2.85    3.69
  10   1 -17   13.54    1.60
  10   1 -16    3.28    2.99
  10   1 -15   63.89    4.58
  10   1 -14   10.96    1.76
  10   1 -13   -1.20    3.67
  10   1 -12   23.20    2.31
  10   1 -11   10.57    1.46
  10   1 -10    7.23    1.41
  10   1  -9   26.49    2.06
  10   1  -8   22.05    2.00
  10   1  -7   69.11    4.86
  10   1  -6   25.18    2.13
  10   1  -5  121.03    5.62
  10   1  -4   64.88    4.16
  10   1  -3   22.96    1.83
  10   1  -2   32.12    3.11
  10   1  -1    2.00    2.51
  10   1   0   13.58    1.31
  10   1   1  116.74    5.17
  10   1   2   45.69    4.10
  10   1   3    9.27    1.25
  10   1   4   28.55    2.47
  10   1   5   35.12    2.70
  10   1   6   11.89    1.45
  10   1   7   -5.55    3.19
  10   1   8    7.39    1.28
  10   1   9   25.73    2.39
  10   1  10   18.20    1.73
  10   1  11    4.94    3.47
  10   1  12    3.80    3.36
  10   1  13    2.78    1.87
  10   1  14    6.14    1.33
  10   1  15   -2.71    3.37
  10   1  16    0.65    2.78
  10   2 -18    3.05    1.37
  10   2 -17    7.03    1.36
  10   2 -16    2.95    1.31
  10   2 -15   16.14    1.37
  10   2 -14    3.33    1.20
  10   2 -13   15.61    1.74
  10   2 -12   67.34    5.90
  10   2 -11    3.02    3.69
  10   2 -10  257.39    9.11
  10   2  -9    4.76    3.83
  10   2  -8   -0.50    2.42
  10   2  -7   22.66    2.03
  10   2  -6    1.54    1.68
  10   2  -5   -0.62    2.11
  10   2  -4  156.79    6.44
  10   2  -3  107.74    5.14
  10   2  -2  154.46    5.76
  10   2  -1   -1.07    2.52
  10   2   0   84.25    4.89
  10   2   1   50.27    3.58
  10   2   2   -0.38    2.92
  10   2   3    7.25    1.14
  10   2   4   44.60    3.95
  10   2   5    1.84    2.93
  10   2   6    3.22    2.19
  10   2   7   16.33    1.54
  10   2   8   -0.05    2.75
  10   2   9    9.77    1.37
  10   2  10    0.43    2.87
  10   2  11    1.91    3.67
  10   2  12    1.74    1.77
  10   2  13   -3.12    2.88
  10   2  14    0.95    2.88
  10   2  15    1.26    2.68
  10   2  16    0.24    2.97
  10   3 -17   -0.59    2.83
  10   3 -16    2.74    2.36
  10   3 -15    1.28    2.68
  10   3 -14    1.67    2.30
  10   3 -13    1.20    2.48
  10   3 -12   32.76    3.09
  10   3 -11    3.00    2.17
  10   3 -10   -2.76    3.81
  10   3  -9    0.83    2.99
  10   3  -8   -3.03    3.23
  10   3  -7   16.80    1.62
  10   3  -6  118.16    5.68
  10   3  -5    2.82    1.89
  10   3  -4    2.41    2.34
  10   3  -3    1.38    1.07
  10   3  -2   55.67    3.86
  10   3  -1  124.70    5.76
  10   3   0   91.24    5.05
  10   3   1   93.74    4.91
  10   3   2   54.21    3.69
  10   3   3    4.30    2.98
  10   3   4   44.59    4.13
  10   3   5   70.05    5.13
  10   3   6   75.96    5.23
  10   3   7   14.07    1.55
  10   3   8    0.49    2.92
  10   3   9   29.30    2.88
  10   3  10    2.19    3.61
  10   3  11   24.22    2.36
  10   3  12    9.65    1.25
  10   3  13    1.70    2.82
  10   3  14   -3.38    2.95
  10   3  15   -0.85    2.68
  10   4 -17    9.03    1.42
  10   4 -16    6.01    1.17
  10   4 -15   -0.13    3.11
  10   4 -14    1.93    2.42
  10   4 -13   53.97    4.33
  10   4 -12   -0.72    3.68
  10   4 -11    1.06    3.02
  10   4 -10   -6.78    4.11
  10   4  -9   41.30    3.25
  10   4  -8   -6.12    3.73
  10   4  -7   84.03    5.62
  10   4  -6    2.84    2.27
  10   4  -5    1.49    1.88
  10   4  -4   25.67    2.13
  10   4  -3    2.94    3.33
  10   4  -2    0.54    3.06
  10   4  -1   91.57    5.25
  10   4   0   25.91    2.18
  10   4   1   50.30    3.95
  10   4   2   18.50    1.75
  10   4   3   -1.49    1.92
  10   4   4    1.58    1.81
  10   4   5    1.88    1.88
  10   4   6   25.83    2.36
  10   4   7    0.67    3.42
  10   4   8   -4.27    3.83
  10   4   9   -0.75    3.22
  10   4  10   -0.39    3.71
  10   4  11    6.13    1.15
  10   4  12    3.08    2.07
  10   4  13    2.15    1.18
  10   4  14   -1.21    3.28
  10   5 -16   -1.94    3.56
  10   5 -15    0.75    1.29
  10   5 -14    2.60    2.60
  10   5 -13    2.86    2.48
  10   5 -12    9.01    1.35
  10   5 -11    9.97    1.34
  10   5 -10    6.31    1.48
  10   5  -9   16.13    1.70
  10   5  -8   30.03    2.75
  10   5  -7    9.85    1.41
  10   5  -6   36.17    2.77
  10   5  -5   30.93    3.03
  10   5  -4   56.69    4.95
  10   5  -3   48.64    4.42
  10   5  -2   22.18    2.13
  10   5  -1   33.03    2.71
  10   5   0    2.55    2.02
  10   5   1   -0.29    2.63
  10   5   2   67.76    5.13
  10   5   3   -2.32    3.08
  10   5   4    6.49    1.46
  10   5   5    9.52    1.65
  10   5   6   68.95    5.87
  10   5   7   -1.58    3.37
  10   5   8   29.01    2.39
  10   5   9   57.49    4.35
  10   5  10   18.59    1.82
  10   5  11    4.81    1.17
  10   5  12   15.25    1.34
  10   5  13    0.19    2.03
  10   5  14    0.38    3.40
  10   6 -14    2.16    2.91
  10   6 -13    4.16    1.55
  10   6 -12   -0.67    2.53
  10   6 -11   12.61    1.35
  10   6 -10   25.75    1.97
  10   6  -9   15.62    1.82
  10   6  -8    6.49    1.44
  10   6  -7    8.78    1.49
  10   6  -6    4.84    1.21
  10   6  -5   10.87    1.64
  10   6  -4   23.83    2.02
  10   6  -3   17.24    1.81
  10   6  -2    1.15    3.21
  10   6  -1   66.96    4.97
  10   6   0   14.37    1.69
  10   6   1   13.53    1.71
  10   6   2   -1.70    3.99
  10   6   3   69.11    5.89
  10   6   4    5.29    1.43
  10   6   5    0.23    4.19
  10   6   6   22.23    1.93
  10   6   7   79.83    4.30
  10   6   8    2.16    2.64
  10   6   9    7.36    1.21
  10   6  10   -0.05    2.69
  10   6  11    1.79    3.02
  10   6  12   -1.01    2.80
  10   7 -13   -0.94    3.16
  10   7 -12   12.17    1.46
  10   7 -11    2.55    1.91
  10   7 -10    2.07    3.20
  10   7  -9   13.73    1.38
  10   7  -8    1.46    2.66
  10   7  -7   13.65    1.18
  10   7  -6    1.18    1.93
  10   7  -5    7.64    1.44
  10   7  -4    3.29    4.01
  10   7  -3   24.34    2.19
  10   7  -2   13.69    1.76
  10   7  -1   -2.17    3.69
  10   7   0   59.18    5.28
  10   7   1    2.42    2.32
  10   7   2    3.01    2.06
  10   7   3   82.98    6.56
  10   7   4   14.44    1.38
  10   7   5   20.62    2.05
  10   7   6    1.40    1.00
  10   7   7   -1.04    2.78
  10   7   8    0.82    2.95
  10   7   9   11.56    1.38
  10   7  10    3.77    1.25
  10   7  11   13.73    1.39
  10   8 -11   -2.16    3.40
  10   8 -10    1.49    2.73
  10   8  -9    2.46    2.69
  10   8  -8    3.29    2.89
  10   8  -7   29.71    2.91
  10   8  -6   -3.52    3.55
  10   8  -5    8.71    1.30
  10   8  -4    0.71    1.81
  10   8  -3   20.87    1.99
  10   8  -2    5.09    1.19
  10   8  -1    2.68    1.86
  10   8   0    2.43    2.47
  10   8   1    8.27    1.33
  10   8   2    0.89    2.57
  10   8   3    3.03    2.90
  10   8   4   10.24    1.25
  10   8   5    4.21    1.20
  10   8   6   -2.95    3.37
  10   8   7    4.01    1.23
  10   8   8   -3.77    3.23
  10   8   9    0.00    2.78
  10   9  -8   19.60    1.86
  10   9  -7   10.93    1.45
  10   9  -6    2.15    2.88
  10   9  -5   17.44    1.69
  10   9  -4   -1.17    3.18
  10   9  -3   -0.27    2.81
  10   9  -2    1.57    1.50
  10   9  -1   10.89    1.53
  10   9   0   21.32    1.81
  10   9   1    3.24    3.17
  10   9   2    3.37    2.42
  10   9   3    3.67    2.62
  10   9   4   -1.73    3.02
  10   9   5    3.64    2.87
  10   9   6    7.83    1.45
  11   0 -17    2.75    1.21
  11   0 -16    0.48    2.06
  11   0 -15   13.37    1.34
  11   0 -14   -1.53    2.48
  11   0 -13  110.90    6.49
  11   0 -12    0.65    2.64
  11   0 -11   -2.74    3.55
  11   0 -10    0.33    2.32
  11   0  -9    4.30    1.21
  11   0  -8   -1.78    2.45
  11   0  -7   32.15    2.78
  11   0  -6    0.61    2.70
  11   0  -5  553.72   11.35
  11   0  -4   -4.54    3.16
  11   0  -3  156.90    6.12
  11   0  -2   -1.70    2.78
  11   0  -1  143.20    5.89
  11   0   0    1.61    2.50
  11   0   1  113.29    5.48
  11   0   2    1.09    2.23
  11   0   3   28.67    2.61
  11   0   4    2.31    1.81
  11   0   5    0.71    2.48
  11   0   6   -1.30    2.51
  11   0   7   55.59    4.84
  11   0   8   -1.87    3.24
  11   0   9   15.00    1.60
  11   0  10   -5.80    4.56
  11   0  11   -2.39    3.61
  11   0  12   -2.26    2.50
  11   0  13   14.77    1.44
  11   0  14   -0.72    2.65
  11   0  15    0.76    2.42
  11   1 -17    3.07    2.49
  11   1 -16    3.35    1.30
  11   1 -15    2.42    2.80
  11   1 -14    0.39    2.57
  11   1 -13   -0.63    3.91
  11   1 -12   37.70    3.01
  11   1 -11   33.33    3.02
  11   1 -10   12.86    1.51
  11   1  -9  124.64    6.05
  11   1  -8    2.83    2.26
  11   1  -7   58.47    5.10
  11   1  -6  105.97    5.56
  11   1  -5   -0.45    2.75
  11   1  -4   51.49    3.69
  11   1  -3   -0.97    2.74
  11   1  -2  123.98    5.39
  11   1  -1   80.47    4.54
  11   1   0   20.43    1.81
  11   1   1   16.22    1.44
  11   1   2   67.60    4.96
  11   1   3   73.55    4.76
  11   1   4  106.24    5.69
  11   1   5    1.45    2.55
  11   1   6    5.59    1.45
  11   1   7   81.84    5.43
  11   1   8    1.22    3.40
  11   1   9    0.73    2.84
  11   1  10   16.59    1.66
  11   1  11    3.38    3.02
  11   1  12    1.67    2.32
  11   1  13    1.22    1.14
  11   1  14   -1.63    2.34
  11   1  15    0.31    3.02
  11   2 -17    1.12    2.91
  11   2 -16   22.26    1.98
  11   2 -15    0.76    2.80
  11   2 -14   -1.18    2.68
  11   2 -13    3.19    0.96
  11   2 -12    3.46    2.55
  11   2 -11    0.17    3.81
  11   2 -10   30.63    2.54
  11   2  -9   16.19    1.61
  11   2  -8   36.18    2.97
  11   2  -7  146.99    6.72
  11   2  -6    3.97    2.97
  11   2  -5    1.31    3.23
  11   2  -4   13.41    1.33
  11   2  -3   26.31    2.14
  11   2  -2   49.77    4.08
  11   2  -1  122.66    5.40
  11   2   0   -2.85    2.60
  11   2   1   70.80    4.92
  11   2   2    9.06    1.57
  11   2   3   26.13    2.18
  11   2   4   38.53    3.11
  11   2   5   13.87    1.65
  11   2   6    2.46    1.74
  11   2   7    1.52    2.66
  11   2   8   11.12    1.44
  11   2   9   10.33    1.79
  11   2  10   35.34    3.11
  11   2  11    0.93    2.20
  11   2  12    2.30    1.08
  11   2  13   -2.70    3.18
  11   2  14   -2.15    2.80
  11   2  15   -1.09    2.73
  11   3 -17   -4.23    3.23
  11   3 -16    0.89    2.82
  11   3 -15    7.75    1.36
  11   3 -14    0.17    3.03
  11   3 -13   15.76    1.52
  11   3 -12    3.76    3.32
  11   3 -11   54.34    4.35
  11   3 -10    9.82    1.59
  11   3  -9   41.67    3.41
  11   3  -8   54.49    5.03
  11   3  -7    0.55    2.92
  11   3  -6    5.17    1.19
  11   3  -5   18.80    1.68
  11   3  -4   10.94    1.20
  11   3  -3    1.55    2.83
  11   3  -2   84.21    5.20
  11   3  -1   58.99    4.69
  11   3   0    0.99    2.61
  11   3   1   -0.81    2.74
  11   3   2   -1.48    3.41
  11   3   3   76.23    5.43
  11   3   4   -0.32    3.67
  11   3   5   31.91    2.44
  11   3   6   26.37    2.58
  11   3   7   10.30    1.61
  11   3   8    1.74    3.20
  11   3   9    1.66    3.87
  11   3  10    3.32    2.25
  11   3  11   -0.38    2.47
  11   3  12    0.74    1.39
  11   3  13    5.39    1.38
  11   3  14    1.37    1.94
  11   4 -16    4.37    3.07
  11   4 -15    5.27    1.41
  11   4 -14   -2.04    3.00
  11   4 -13    1.22    2.50
  11   4 -12   29.26    2.26
  11   4 -11    2.44    3.26
  11   4 -10    1.21    2.39
  11   4  -9   -4.69    3.62
  11   4  -8    7.02    1.65
  11   4  -7    4.41    1.49
  11   4  -6   53.40    4.57
  11   4  -5   39.93    3.09
  11   4  -4   69.67    4.88
  11   4  -3   -2.10    3.59
  11   4  -2   26.59    2.63
  11   4  -1    0.32    2.11
  11   4   0   -1.23    3.27
  11   4   1   -2.09    3.10
  11   4   2   60.27    4.76
  11   4   3   78.04    5.07
  11   4   4  202.04    8.27
  11   4   5   98.01    5.90
  11   4   6   27.55    2.54
  11   4   7    0.74    2.92
  11   4   8   -0.52    2.99
  11   4   9    3.78    2.58
  11   4  10    0.17    2.48
  11   4  11   -0.56    2.71
  11   4  12   -1.75    2.95
  11   4  13    2.38    1.88
  11   4  14    3.09    1.36
  11   5 -15   41.63    3.96
  11   5 -14   -6.59    3.40
  11   5 -13    1.33    1.66
  11   5 -12    1.73    2.43
  11   5 -11   13.85    1.38
  11   5 -10   11.23    1.34
  11   5  -9   23.76    2.12
  11   5  -8   32.78    2.94
  11   5  -7    3.98    1.21
  11   5  -6   -2.28    3.40
  11   5  -5   21.03    2.01
  11   5  -4   27.53    2.35
  11   5  -3   -0.91    2.80
  11   5  -2    1.35    2.08
  11   5  -1    3.02    1.24
  11   5   0   48.67    3.52
  11   5   1   81.98    5.06
  11   5   2    0.82    3.78
  11   5   3    0.42    2.73
  11   5   4    2.80    2.93
  11   5   5    2.28    2.99
  11   5   6   24.23    2.25
  11   5   7   36.86    3.38
  11   5   8   36.47    3.62
  11   5   9   -0.82    3.11
  11   5  10    6.64    1.20
  11   5  11    4.63    1.25
  11   5  12   -0.45    2.48
  11   5  13    3.22    2.77
  11   6 -14    0.05    2.94
  11   6 -13   -0.21    3.19
  11   6 -12    2.09    2.17
  11   6 -11    1.82    2.63
  11   6 -10    1.25    1.39
  11   6  -9    4.44    1.26
  11   6  -8   11.61    1.17
  11   6  -7    0.53    3.45
  11   6  -6   -2.82    4.61
  11   6  -5   14.81    1.58
  11   6  -4   65.25    5.67
  11   6  -3    0.79    3.89
  11   6  -2   -1.65    3.76
  11   6  -1    2.95    3.26
  11   6   0    2.48    2.70
  11   6   1    1.10    3.91
  11   6   2   -1.36    3.14
  11   6   3    6.10    1.72
  11   6   4    6.15    1.83
  11   6   5    3.79    3.35
  11   6   6    9.33    1.28
  11   6   7   17.08    1.58
  11   6   8   20.49    2.03
  11   6   9   13.50    1.49
  11   6  10    0.74    2.87
  11   6  11    7.30    1.40
  11   7 -12   27.89    2.17
  11   7 -11   16.96    1.66
  11   7 -10   12.98    1.35
  11   7  -9    3.39    3.16
  11   7  -8   30.32    2.45
  11   7  -7    9.14    1.34
  11   7  -6   15.41    1.51
  11   7  -5    2.78    2.06
  11   7  -4    2.61    2.15
  11   7  -3    0.75    2.17
  11   7  -2   10.67    1.16
  11   7  -1    0.53    3.50
  11   7   0    7.36    1.14
  11   7   1    5.44    1.20
  11   7   2    3.59    1.06
  11   7   3    1.40    2.50
  11   7   4   -0.87    2.59
  11   7   5    4.94    1.17
  11   7   6   -2.03    2.81
  11   7   7   -1.98    3.25
  11   7   8   -1.65    3.37
  11   7   9    3.18    2.15
  11   7  10    3.76    3.07
  11   8 -10    9.12    1.37
  11   8  -9    2.74    2.18
  11   8  -8    7.06    1.43
  11   8  -7    2.13    3.77
  11   8  -6    3.23    2.75
  11   8  -5    2.47    2.27
  11   8  -4    1.16    1.37
  11   8  -3   10.75    1.44
  11   8  -2   23.76    1.96
  11   8  -1    1.78    2.57
  11   8   0   23.55    2.25
  11   8   1    0.29    2.54
  11   8   2    3.07    2.41
  11   8   3    0.08    1.79
  11   8   4    0.48    2.67
  11   8   5    5.46    1.41
  11   8   6    0.37    3.07
  11   8   7    3.62    1.27
  11   8   8    3.24    2.79
  11   9  -6   33.54    3.07
  11   9  -5    3.50    2.39
  11   9  -4    1.11    2.89
  11   9  -3   17.97    1.69
  11   9  -2    7.25    1.37
  11   9  -1    1.52    2.85
  11   9   0    4.70    1.27
  11   9   1    1.37    3.00
  11   9   2    8.67    1.36
  11   9   3    4.88    3.33
  11   9   4    2.55    1.30
  12   0 -17   -2.08    2.99
  12   0 -16    2.59    2.42
  12   0 -15   -0.53    2.44
  12   0 -14   -2.49    2.70
  12   0 -13   -2.59    2.74
  12   0 -12    0.05    4.79
  12   0 -11    0.51    3.23
  12   0 -10   91.44    5.63
  12   0  -9   -1.40    3.06
  12   0  -8    3.46    2.92
  12   0  -7    1.62    2.25
  12   0  -6   19.95    1.86
  12   0  -5    2.09    2.36
  12   0  -4  533.24   11.57
  12   0  -3   -2.60    3.65
  12   0  -2  346.59    9.48
  12   0  -1   -2.15    3.49
  12   0   0   30.44    2.80
  12   0   1    1.54    2.82
  12   0   2  220.05    7.84
  12   0   3   -6.18    3.31
  12   0   4   -0.21    2.79
  12   0   5    3.48    2.40
  12   0   6   96.24    5.64
  12   0   7    0.71    2.74
  12   0   8    9.14    1.66
  12   0   9    3.14    2.53
  12   0  10   18.26    1.97
  12   0  11   -1.18    2.20
  12   0  12   -0.33    3.27
  12   0  13   -1.62    2.87
  12   0  14    3.36    1.17
  12   1 -17    1.55    3.52
  12   1 -16    2.65    2.59
  12   1 -15    0.13    2.74
  12   1 -14   21.71    1.96
  12   1 -13   -3.23    2.54
  12   1 -12   -0.47    3.39
  12   1 -11    2.89    3.85
  12   1 -10    2.13    2.63
  12   1  -9   21.95    1.87
  12   1  -8   20.00    1.96
  12   1  -7    3.19    3.02
  12   1  -6   75.29    5.48
  12   1  -5    9.89    1.62
  12   1  -4    5.33    1.23
  12   1  -3  138.59    6.64
  12   1  -2  101.61    5.91
  12   1  -1  131.97    6.32
  12   1   0   35.65    3.13
  12   1   1    1.56    2.85
  12   1   2   10.44    1.58
  12   1   3   -1.29    3.05
  12   1   4   18.81    1.87
  12   1   5   34.54    3.28
  12   1   6    2.13    1.45
  12   1   7  105.35    6.64
  12   1   8    3.50    4.56
  12   1   9    6.74    1.48
  12   1  10   24.61    1.92
  12   1  11   -2.48    2.95
  12   1  12    9.07    1.34
  12   1  13   -0.58    3.04
  12   1  14    0.26    2.87
  12   2 -16    3.33    2.66
  12   2 -15    3.77    2.54
  12   2 -14    3.66    1.25
  12   2 -13    1.58    2.06
  12   2 -12   17.94    1.72
  12   2 -11    6.35    1.57
  12   2 -10    2.32    3.94
  12   2  -9   -0.99    3.63
  12   2  -8   46.62    3.10
  12   2  -7   44.81    3.56
  12   2  -6   38.17    3.25
  12   2  -5    2.85    2.27
  12   2  -4    7.76    1.30
  12   2  -3    5.25    1.06
  12   2  -2    6.66    1.34
  12   2  -1  282.07    8.77
  12   2   0   99.11    6.09
  12   2   1  275.83    9.06
  12   2   2  544.33   12.73
  12   2   3   -0.56    3.18
  12   2   4   18.19    1.78
  12   2   5    9.06    1.61
  12   2   6   49.25    4.45
  12   2   7   -2.82    3.64
  12   2   8    5.47    1.46
  12   2   9   -3.02    3.53
  12   2  10    4.62    1.05
  12   2  11    2.95    1.34
  12   2  12    2.61    2.12
  12   2  13   -2.16    3.29
  12   2  14    0.21    2.76
  12   3 -16   -2.50    2.96
  12   3 -15    4.84    1.22
  12   3 -14    5.22    3.82
  12   3 -13    3.25    1.30
  12   3 -12   33.17    2.51
  12   3 -11    0.55    4.47
  12   3 -10   -0.26    3.78
  12   3  -9    4.97    3.82
  12   3  -8   24.64    2.18
  12   3  -7    2.80    3.84
  12   3  -6   -0.24    3.01
  12   3  -5    8.24    1.42
  12   3  -4   10.59    1.48
  12   3  -3    2.95    3.15
  12   3  -2   23.05    2.11
  12   3  -1    2.53    2.00
  12   3   0    6.65    4.45
  12   3   1   47.84    4.39
  12   3   2   -7.06    3.88
  12   3   3   27.77    2.36
  12   3   4  170.73    8.15
  12   3   5   98.83    5.97
  12   3   6   20.01    1.94
  12   3   7   25.67    2.31
  12   3   8    1.74    3.16
  12   3   9    8.07    1.25
  12   3  10    3.09    2.73
  12   3  11    2.51    1.07
  12   3  12    1.38    2.97
  12   3  13    3.38    2.81
  12   4 -15   -1.09    3.24
  12   4 -14   -0.32    3.33
  12   4 -13   12.82    1.38
  12   4 -12    4.55    3.04
  12   4 -11   13.65    1.31
  12   4 -10    5.79    1.58
  12   4  -9   79.26    6.78
  12   4  -8   11.27    1.55
  12   4  -7   82.18    5.99
  12   4  -6    6.91    1.44
  12   4  -5   12.90    1.60
  12   4  -4   10.00    1.67
  12   4  -3   11.58    1.66
  12   4  -2    2.33    1.89
  12   4  -1   -1.53    3.16
  12   4   0   23.60    2.25
  12   4   1    9.05    1.39
  12   4   2    1.54    2.72
  12   4   3   23.80    2.21
  12   4   4    4.99    4.10
  12   4   5  119.57    7.28
  12   4   6   11.36    1.83
  12   4   7    8.87    1.75
  12   4   8   21.58    1.92
  12   4   9    2.64    2.92
  12   4  10    4.05    1.00
  12   4  11    3.30    2.89
  12   4  12    4.60    1.33
  12   4  13    2.78    2.75
  12   5 -14   41.63    2.79
  12   5 -13    3.33    2.87
  12   5 -12   14.52    1.43
  12   5 -11    7.01    1.29
  12   5 -10   38.20    2.86
  12   5  -9    8.42    1.15
  12   5  -8   -1.12    4.41
  12   5  -7   -0.05    3.61
  12   5  -6   -3.01    3.85
  12   5  -5   25.69    2.45
  12   5  -4   13.95    1.41
  12   5  -3    5.79    1.43
  12   5  -2    3.52    4.06
  12   5  -1    0.48    1.72
  12   5   0    7.98    1.63
  12   5   1   23.91    2.12
  12   5   2    7.36    1.55
  12   5   3    0.20    3.21
  12   5   4   -0.84    2.95
  12   5   5   -3.08    4.26
  12   5   6   -3.69    3.00
  12   5   7    0.83    2.37
  12   5   8    4.75    1.11
  12   5   9    7.32    1.40
  12   5  10   29.59    2.73
  12   5  11    3.22    2.32
  12   5  12    2.21    2.10
  12   6 -13    2.03    2.36
  12   6 -12   -0.79    3.29
  12   6 -11    2.09    2.76
  12   6 -10   13.07    1.32
  12   6  -9    2.23    1.51
  12   6  -8    5.09    1.14
  12   6  -7    2.97    2.08
  12   6  -6   38.72    2.49
  12   6  -5   20.56    1.85
  12   6  -4    7.77    1.88
  12   6  -3   19.64    1.97
  12   6  -2   14.36    1.76
  12   6  -1   10.25    1.77
  12   6   0    2.87    2.56
  12   6   1    3.40    3.27
  12   6   2   20.20    1.91
  12   6   3    7.32    1.17
  12   6   4    1.94    2.15
  12   6   5    8.66    1.33
  12   6   6    1.87    1.33
  12   6   7   11.44    1.36
  12   6   8    0.27    3.13
  12   6   9   10.58    1.38
  12   6  10    2.01    3.08
  12   7 -11   26.36    2.26
  12   7 -10   30.97    2.83
  12   7  -9    5.34    1.44
  12   7  -8    0.87    2.67
  12   7  -7    4.75    1.09
  12   7  -6    3.76    2.88
  12   7  -5   16.24    1.50
  12   7  -4    7.84    1.33
  12   7  -3    2.63    2.49
  12   7  -2   19.39    1.93
  12   7  -1   13.42    1.33
  12   7   0    0.70    2.53
  12   7   1   13.42    1.31
  12   7   2    7.17    1.15
  12   7   3    3.52    3.14
  12   7   4   -0.09    2.53
  12   7   5    3.53    3.08
  12   7   6    4.43    3.19
  12   7   7   10.36    1.53
  12   7   8    1.37    2.16
  12   7   9   -3.59    3.27
  12   8  -8   -1.68    2.83
  12   8  -7    1.79    1.53
  12   8  -6   10.19    1.40
  12   8  -5   13.82    1.46
  12   8  -4    6.05    1.24
  12   8  -3   -2.71    3.06
  12   8  -2    2.07    2.15
  12   8  -1    1.91    2.01
  12   8   0   -3.74    2.90
  12   8   1    2.28    2.75
  12   8   2    7.27    1.23
  12   8   3    1.60    2.52
  12   8   4    1.59    2.41
  12   8   5   -1.23    2.82
  12   8   6   -0.44    2.76
  12   9  -3   11.95    1.36
  12   9  -2    9.70    1.45
  12   9  -1   25.82    2.27
  12   9   0    1.60    3.15
  12   9   1   -1.11    3.48
  13   0 -16   -3.08    3.06
  13   0 -15   19.56    1.72
  13   0 -14    1.74    2.38
  13   0 -13    1.59    1.93
  13   0 -12    0.96    2.68
  13   0 -11   -6.68    4.39
  13   0 -10   -3.43    3.62
  13   0  -9   45.83    3.50
  13   0  -8    0.13    2.74
  13   0  -7   98.43    6.00
  13   0  -6    1.39    1.77
  13   0  -5   32.56    2.93
  13   0  -4    0.47    3.26
  13   0  -3  171.36    7.51
  13   0  -2   -6.03    4.18
  13   0  -1 1068.32   17.37
  13   0   0   -5.86    3.63
  13   0   1  107.61    5.90
  13   0   2    2.14    1.15
  13   0   3   23.87    2.32
  13   0   4   -1.11    3.03
  13   0   5  171.10    7.43
  13   0   6   -2.70    3.20
  13   0   7    2.66    2.27
  13   0   8   -4.47    3.95
  13   0   9    8.02    1.24
  13   0  10   -1.96    2.57
  13   0  11    0.36    1.93
  13   0  12   -0.87    2.78
  13   0  13   -2.66    2.89
  13   1 -16   -3.70    3.19
  13   1 -15    3.25    2.59
  13   1 -14   22.13    2.00
  13   1 -13    2.38    2.66
  13   1 -12    5.26    1.10
  13   1 -11    0.49    2.35
  13   1 -10   16.47    1.58
  13   1  -9    0.96    2.62
  13   1  -8    1.26    3.54
  13   1  -7    2.69    2.79
  13   1  -6   49.39    4.91
  13   1  -5   39.40    3.78
  13   1  -4   -3.07    3.52
  13   1  -3  122.49    6.22
  13   1  -2   14.38    1.66
  13   1  -1   53.78    5.13
  13   1   0   22.75    2.14
  13   1   1   64.36    5.01
  13   1   2   74.31    5.67
  13   1   3   68.78    5.63
  13   1   4   17.14    1.57
  13   1   5   13.76    1.76
  13   1   6    9.08    1.38
  13   1   7   33.54    2.90
  13   1   8    7.54    1.70
  13   1   9   -2.02    2.85
  13   1  10    6.88    1.23
  13   1  11    3.02    2.27
  13   1  12    0.69    2.73
  13   1  13   -2.17    2.46
  13   2 -16    2.30    2.58
  13   2 -15    8.77    1.37
  13   2 -14    4.05    1.25
  13   2 -13    5.71    1.25
  13   2 -12   17.48    1.58
  13   2 -11    3.56    2.80
  13   2 -10   59.72    5.39
  13   2  -9   59.61    3.88
  13   2  -8   -4.28    3.84
  13   2  -7   40.28    2.91
  13   2  -6  236.34    8.92
  13   2  -5   86.98    6.11
  13   2  -4    9.11    1.61
  13   2  -3    1.02    2.78
  13   2  -2   73.66    4.82
  13   2  -1   25.26    2.42
  13   2   0   64.44    5.43
  13   2   1    2.97    3.66
  13   2   2   70.99    6.36
  13   2   3   66.49    5.19
  13   2   4   -0.69    3.60
  13   2   5   19.02    1.72
  13   2   6    9.74    1.82
  13   2   7    5.00    4.26
  13   2   8   22.22    2.18
  13   2   9    0.80    2.71
  13   2  10    1.32    1.06
  13   2  11   -1.44    3.16
  13   2  12   -0.24    2.45
  13   2  13   -2.55    2.81
  13   3 -15    2.05    2.50
  13   3 -14    0.63    2.63
  13   3 -13   16.22    1.60
  13   3 -12    3.81    1.19
  13   3 -11   22.41    1.87
  13   3 -10   23.33    2.33
  13   3  -9   10.89    1.70
  13   3  -8    6.39    1.67
  13   3  -7   24.87    2.44
  13   3  -6    2.79    2.92
  13   3  -5    2.07    1.79
  13   3  -4   79.13    5.56
  13   3  -3   67.55    5.34
  13   3  -2  133.87    6.84
  13   3  -1   45.28    4.08
  13   3   0   19.57    1.88
  13   3   1   19.29    1.91
  13   3   2   53.91    3.91
  13   3   3   15.78    1.71
  13   3   4   56.39    5.16
  13   3   5    1.49    2.41
  13   3   6    1.65    2.81
  13   3   7   16.29    1.83
  13   3   8   -1.28    2.28
  13   3   9    2.54    1.70
  13   3  10    0.91    2.72
  13   3  11   -0.17    1.99
  13   3  12    0.19    3.25
  13   4 -14    2.98    3.92
  13   4 -13   14.63    1.44
  13   4 -12   17.23    1.68
  13   4 -11    3.40    2.49
  13   4 -10    1.87    3.16
  13   4  -9    2.52    1.94
  13   4  -8   -1.05    3.66
  13   4  -7   45.40    3.58
  13   4  -6   56.46    5.31
  13   4  -5    5.56    1.59
  13   4  -4   49.80    4.46
  13   4  -3   -1.28    3.00
  13   4  -2   -3.94    2.84
  13   4  -1    3.77    3.22
  13   4   0   77.45    5.41
  13   4   1   10.60    1.43
  13   4   2   27.40    2.31
  13   4   3    2.10    4.22
  13   4   4    2.23    1.87
  13   4   5    4.25    1.38
  13   4   6    0.12    2.27
  13   4   7   -0.13    2.57
  13   4   8   18.70    1.70
  13   4   9   -3.55    2.92
  13   4  10    3.87    1.29
  13   4  11    1.29    2.06
  13   4  12    3.28    2.94
  13   5 -13    7.39    1.42
  13   5 -12   -4.02    3.25
  13   5 -11    6.80    1.39
  13   5 -10    2.81    2.76
  13   5  -9    0.47    2.02
  13   5  -8    6.94    1.22
  13   5  -7    5.91    1.17
  13   5  -6   -8.47    4.39
  13   5  -5    2.92    3.81
  13   5  -4    9.77    1.72
  13   5  -3    2.84    2.52
  13   5  -2    0.38    3.81
  13   5  -1   13.61    1.72
  13   5   0   -0.20    3.00
  13   5   1    3.51    2.59
  13   5   2   -5.22    3.69
  13   5   3    6.07    1.55
  13   5   4    8.04    1.21
  13   5   5    1.49    2.28
  13   5   6   -3.15    2.76
  13   5   7    3.67    3.08
  13   5   8    1.62    1.62
  13   5   9   29.54    2.48
  13   5  10    7.35    1.47
  13   6 -12   -0.01    3.49
  13   6 -11    0.96    2.41
  13   6 -10   -3.28    3.47
  13   6  -9   16.53    1.42
  13   6  -8   -0.62    2.66
  13   6  -7   23.71    1.84
  13   6  -6   29.56    2.47
  13   6  -5    3.06    2.26
  13   6  -4    3.42    1.04
  13   6  -3   23.82    2.09
  13   6  -2    1.43    2.58
  13   6  -1   11.04    1.11
  13   6   0    2.73    1.92
  13   6   1    1.16    1.87
  13   6   2    2.89    1.21
  13   6   3   11.53    1.25
  13   6   4    3.08    2.58
  13   6   5   18.76    1.84
  13   6   6    3.15    2.18
  13   6   7    3.11    2.81
  13   6   8    3.72    2.65
  13   6   9    0.60    2.63
  13   7 -10   14.34    1.53
  13   7  -9   -4.95    3.59
  13   7  -8    3.50    2.63
  13   7  -7   -0.30    2.84
  13   7  -6    0.68    2.68
  13   7  -5   -1.19    2.82
  13   7  -4   21.71    1.99
  13   7  -3    6.07    1.16
  13   7  -2    2.91    1.27
  13   7  -1   10.30    1.31
  13   7   0   -0.62    2.65
  13   7   1    7.80    1.12
  13   7   2   -1.29    3.04
  13   7   3   -1.89    2.57
  13   7   4    5.96    1.30
  13   7   5   -3.93    3.49
  13   7   6    1.15    3.02
  13   7   7   -3.51    3.22
  13   8  -6    2.99    2.73
  13   8  -5    2.64    2.35
  13   8  -4    3.75    2.69
  13   8  -3    4.90    1.13
  13   8  -2   11.80    1.54
  13   8  -1    8.80    1.41
  13   8   0   17.07    1.70
  13   8   1   11.64    1.48
  13   8   2    7.49    1.33
  13   8   3   -0.98    3.01
  13   8   4    0.15    2.65
  14   0 -15    2.15    2.82
  14   0 -14   17.43    1.67
  14   0 -13   -1.68    3.03
  14   0 -12   63.05    4.22
  14   0 -11    0.09    2.69
  14   0 -10   -1.62    2.52
  14   0  -9   -1.36    3.58
  14   0  -8    2.37    1.45
  14   0  -7   -3.27    3.47
  14   0  -6   58.39    5.16
  14   0  -5   -7.69    3.93
  14   0  -4    0.95    3.41
  14   0  -3    0.85    3.15
  14   0  -2    1.13    3.14
  14   0  -1   -9.60    4.38
  14   0   0   49.78    4.86
  14   0   1    1.94    1.86
  14   0   2    2.45    2.83
  14   0   3   -5.08    3.72
  14   0   4    4.00    2.78
  14   0   5    2.23    2.77
  14   0   6   -2.66    3.50
  14   0   7    0.64    2.27
  14   0   8   43.68    3.48
  14   0   9   -0.21    2.57
  14   0  10   20.07    1.99
  14   0  11   -1.63    3.05
  14   0  12    2.54    1.96
  14   1 -15   -3.16    3.45
  14   1 -14    5.77    1.33
  14   1 -13   -0.85    2.71
  14   1 -12   13.95    1.39
  14   1 -11   14.62    1.38
  14   1 -10    7.07    1.12
  14   1  -9    3.49    3.56
  14   1  -8   12.60    1.63
  14   1  -7    6.25    1.38
  14   1  -6   66.17    5.55
  14   1  -5  121.45    6.78
  14   1  -4   19.81    2.01
  14   1  -3   -2.46    3.25
  14   1  -2    9.75    1.62
  14   1  -1   14.42    1.68
  14   1   0   11.04    1.74
  14   1   1   15.15    1.91
  14   1   2    4.97    3.45
  14   1   3   13.04    1.74
  14   1   4   19.48    1.89
  14   1   5   10.26    1.87
  14   1   6  -10.61    4.82
  14   1   7    1.45    2.63
  14   1   8    1.39    2.84
  14   1   9    6.34    1.10
  14   1  10   -1.92    2.91
  14   1  11   12.54    1.33
  14   1  12   -2.77    3.32
  14   2 -15   21.50    2.10
  14   2 -14    8.00    1.43
  14   2 -13   -2.57    2.96
  14   2 -12    3.48    3.01
  14   2 -11    2.90    2.65
  14   2 -10   91.91    4.64
  14   2  -9    3.31    2.36
  14   2  -8   16.61    1.84
  14   2  -7    7.32    1.58
  14   2  -6   23.27    1.98
  14   2  -5   11.77    1.76
  14   2  -4   15.52    1.96
  14   2  -3  136.43    6.87
  14   2  -2   29.92    2.76
  14   2  -1   -1.73    3.13
  14   2   0    1.09    3.04
  14   2   1   22.37    2.21
  14   2   2    0.81    3.11
  14   2   3   25.87    2.28
  14   2   4   12.47    1.70
  14   2   5   11.36    1.47
  14   2   6   30.90    2.61
  14   2   7    1.57    2.49
  14   2   8    0.25    2.30
  14   2   9    3.31    1.25
  14   2  10    0.58    2.40
  14   2  11    1.89    1.57
  14   2  12    1.84    3.14
  14   3 -14   -3.13    2.92
  14   3 -13   10.10    1.39
  14   3 -12   -0.27    2.75
  14   3 -11    8.16    1.35
  14   3 -10   -1.56    2.70
  14   3  -9   -0.56    2.73
  14   3  -8    7.33    1.26
  14   3  -7    1.11    1.75
  14   3  -6    3.44    4.37
  14   3  -5   -1.70    2.49
  14   3  -4   19.19    1.77
  14   3  -3    2.70    4.14
  14   3  -2    1.64    2.92
  14   3  -1   -1.30    3.04
  14   3   0   16.77    1.67
  14   3   1   20.07    1.93
  14   3   2   23.76    2.23
  14   3   3    4.27    3.22
  14   3   4   -2.08    4.28
  14   3   5   17.36    1.76
  14   3   6   -0.43    2.63
  14   3   7    3.55    2.54
  14   3   8    8.99    1.20
  14   3   9    4.34    3.13
  14   3  10    2.17    2.39
  14   3  11    1.19    2.21
  14   4 -13   -0.38    2.86
  14   4 -12    0.68    2.78
  14   4 -11   10.25    1.45
  14   4 -10   -0.62    2.64
  14   4  -9  113.69    5.46
  14   4  -8   10.33    1.25
  14   4  -7   -0.51    2.80
  14   4  -6    4.88    1.06
  14   4  -5   26.33    2.56
  14   4  -4   36.10    2.81
  14   4  -3   18.80    1.85
  14   4  -2    6.26    1.78
  14   4  -1   -1.78    3.97
  14   4   0   -7.50    3.99
  14   4   1   -2.57    3.77
  14   4   2    7.94    1.52
  14   4   3    7.75    1.81
  14   4   4    2.52    1.89
  14   4   5    2.63    1.78
  14   4   6   -0.80    2.41
  14   4   7   -1.51    2.72
  14   4   8    7.68    1.21
  14   4   9   -2.10    2.93
  14   4  10    1.75    2.93
  14   5 -12    0.31    3.06
  14   5 -11    6.00    1.26
  14   5 -10    1.19    1.93
  14   5  -9    1.83    2.68
  14   5  -8    2.27    2.35
  14   5  -7    5.17    1.22
  14   5  -6    2.10    2.47
  14   5  -5   31.94    2.42
  14   5  -4   16.17    1.58
  14   5  -3    0.91    2.55
  14   5  -2    2.06    2.47
  14   5  -1    2.65    2.27
  14   5   0   29.35    2.33
  14   5   1    1.82    2.27
  14   5   2   14.44    1.38
  14   5   3   -0.11    2.27
  14   5   4    5.00    1.12
  14   5   5    0.71    2.66
  14   5   6    2.72    2.93
  14   5   7    0.79    2.43
  14   5   8   -2.54    2.97
  14   5   9   -3.09    3.07
  14   6 -10    1.93    2.81
  14   6  -9    0.48    2.81
  14   6  -8    3.90    1.21
  14   6  -7    2.26    2.73
  14   6  -6    7.01    1.35
  14   6  -5    5.83    1.20
  14   6  -4    0.29    2.52
  14   6  -3    6.33    1.17
  14   6  -2   12.38    1.37
  14   6  -1   -0.06    2.92
  14   6   0   13.14    1.41
  14   6   1    0.85    2.54
  14   6   2    0.81    1.73
  14   6   3    2.32    2.41
  14   6   4    2.30    2.85
  14   6   5    3.83    2.58
  14   6   6    9.34    1.50
  14   6   7    4.23    1.39
  14   7  -8   -2.94    3.63
  14   7  -7   28.43    2.56
  14   7  -6    0.30    1.84
  14   7  -5   -2.12    2.97
  14   7  -4    0.58    2.47
  14   7  -3    1.65    2.01
  14   7  -2    1.15    2.31
  14   7  -1    6.58    1.16
  14   7   0   26.25    2.45
  14   7   1    7.78    1.54
  14   7   2   -2.00    2.69
  14   7   3    1.27    2.71
  14   7   4    0.85    2.75
  14   7   5   12.98    1.48
  14   8  -2    8.43    1.51
  14   8  -1    2.04    2.39
  15   0 -14   -1.41    2.99
  15   0 -13   26.44    2.52
  15   0 -12   -2.35    2.93
  15   0 -11   26.73    2.65
  15   0 -10   -3.29    2.87
  15   0  -9    3.21    2.67
  15   0  -8   -3.06    2.67
  15   0  -7   22.70    1.92
  15   0  -6    0.53    3.34
  15   0  -5   10.22    1.84
  15   0  -4    1.98    3.02
  15   0  -3    6.51    1.48
  15   0  -2   -4.81    3.42
  15   0  -1   25.47    2.19
  15   0   0   -4.76    3.67
  15   0   1   -0.42    3.18
  15   0   2   -0.52    2.94
  15   0   3   69.62    5.63
  15   0   4   -2.55    2.98
  15   0   5    7.17    1.11
  15   0   6    1.07    1.64
  15   0   7    4.61    1.11
  15   0   8   -0.71    2.38
  15   0   9   12.95    1.40
  15   0  10   -2.06    2.55
  15   0  11    2.67    2.38
  15   1 -14   -0.65    2.74
  15   1 -13   -0.67    3.02
  15   1 -12    3.46    2.79
  15   1 -11    1.39    2.47
  15   1 -10    7.41    1.31
  15   1  -9   -2.03    2.61
  15   1  -8    5.05    1.16
  15   1  -7    9.25    1.53
  15   1  -6    5.05    1.67
  15   1  -5   12.13    2.07
  15   1  -4   10.11    1.65
  15   1  -3   10.17    1.67
  15   1  -2   21.70    1.99
  15   1  -1    0.28    3.44
  15   1   0   18.32    1.83
  15   1   1    0.52    3.25
  15   1   2    0.85    3.32
  15   1   3    2.55    2.26
  15   1   4   -2.30    3.88
  15   1   5    2.31    2.26
  15   1   6    2.56    2.34
  15   1   7    3.23    1.21
  15   1   8    3.98    2.82
  15   1   9   -0.52    2.65
  15   1  10   -1.60    2.73
  15   1  11    2.78    2.73
  15   2 -14    2.98    2.12
  15   2 -13   -1.17    2.93
  15   2 -12   12.38    1.26
  15   2 -11   17.31    1.67
  15   2 -10   13.56    1.49
  15   2  -9    0.85    2.88
  15   2  -8   25.94    2.20
  15   2  -7    3.77    1.11
  15   2  -6   12.64    1.79
  15   2  -5   62.49    5.63
  15   2  -4    1.64    2.79
  15   2  -3    5.11    1.50
  15   2  -2    7.97    1.60
  15   2  -1    6.36    1.35
  15   2   0   12.71    1.59
  15   2   1   -3.24    3.42
  15   2   2   -2.34    3.53
  15   2   3   -0.96    3.93
  15   2   4   -1.67    2.43
  15   2   5    3.52    0.98
  15   2   6    5.34    1.17
  15   2   7    1.88    2.32
  15   2   8   -1.24    2.70
  15   2   9    1.50    2.18
  15   2  10   -4.10    2.98
  15   3 -13    6.53    1.31
  15   3 -12   -3.13    3.08
  15   3 -11    9.77    1.38
  15   3 -10   -1.21    3.13
  15   3  -9    7.06    1.31
  15   3  -8   42.31    2.99
  15   3  -7    0.40    2.59
  15   3  -6    5.93    1.30
  15   3  -5   32.17    2.40
  15   3  -4   -1.46    4.39
  15   3  -3   41.79    3.43
  15   3  -2    2.67    4.03
  15   3  -1    3.07    3.26
  15   3   0    3.00    2.96
  15   3   1    1.04    4.02
  15   3   2    2.34    2.34
  15   3   3    4.38    3.03
  15   3   4   -1.15    2.64
  15   3   5   12.60    1.20
  15   3   6    2.11    2.46
  15   3   7    2.43    2.68
  15   3   8   11.61    1.39
  15   3   9    1.67    1.88
  15   3  10    1.48    2.68
  15   4 -12    2.97    3.29
  15   4 -11    3.88    3.08
  15   4 -10    0.28    2.71
  15   4  -9    3.80    2.76
  15   4  -8   26.09    2.55
  15   4  -7    1.60    2.53
  15   4  -6   -1.42    3.01
  15   4  -5   14.16    1.39
  15   4  -4    3.16    2.56
  15   4  -3    1.08    1.40
  15   4  -2   12.04    1.29
  15   4  -1   17.38    1.60
  15   4   0   78.86    4.25
  15   4   1   16.59    1.57
  15   4   2   18.35    1.52
  15   4   3    6.10    1.20
  15   4   4    2.16    2.55
  15   4   5   -0.47    2.53
  15   4   6   -2.13    2.93
  15   4   7    3.12    2.25
  15   4   8   -0.58    3.32
  15   4   9    1.21    2.50
  15   5 -11   -4.81    3.48
  15   5 -10    8.43    1.28
  15   5  -9    7.64    1.38
  15   5  -8    1.82    1.81
  15   5  -7    3.31    1.19
  15   5  -6    1.98    2.51
  15   5  -5    3.41    2.40
  15   5  -4   26.53    2.56
  15   5  -3   -1.55    2.87
  15   5  -2   16.16    1.61
  15   5  -1    5.63    1.31
  15   5   0    4.81    1.31
  15   5   1    3.56    2.38
  15   5   2    0.57    2.29
  15   5   3    1.64    2.64
  15   5   4    7.84    1.20
  15   5   5   23.62    2.14
  15   5   6    1.05    2.68
  15   5   7    1.50    2.79
  15   6  -9    7.80    1.48
  15   6  -8   14.69    1.56
  15   6  -7    2.55    2.20
  15   6  -6    0.41    3.17
  15   6  -5   19.59    1.60
  15   6  -4   -0.62    2.92
  15   6  -3   11.24    1.45
  15   6  -2   -1.40    2.31
  15   6  -1    2.53    1.31
  15   6   0    3.28    2.22
  15   6   1    4.55    1.29
  15   6   2    6.18    1.29
  15   6   3    1.05    2.67
  15   6   4   -1.83    2.75
  15   6   5    1.87    1.63
  15   7  -5    3.22    2.77
  15   7  -4    4.92    1.36
  15   7  -3   27.05    2.66
  15   7  -2    0.12    3.65
  15   7  -1    0.00    2.73
  15   7   0    5.91    1.45
  15   7   1   11.79    1.41
  15   7   2    3.17    1.53
  16   0 -13    3.84    2.62
  16   0 -12    1.60    2.43
  16   0 -11   -3.62    2.97
  16   0 -10    1.84    2.11
  16   0  -9    1.28    2.69
  16   0  -8  136.25    5.98
  16   0  -7   -4.21    2.98
  16   0  -6    4.92    1.09
  16   0  -5   -2.69    2.80
  16   0  -4   42.61    3.20
  16   0  -3    3.46    3.33
  16   0  -2    4.42    1.45
  16   0  -1    2.36    2.09
  16   0   0   19.42    1.91
  16   0   1   -3.44    2.83
  16   0   2   20.03    1.65
  16   0   3    1.79    2.16
  16   0   4    1.55    2.45
  16   0   5   -3.67    2.57
  16   0   6    9.88    1.18
  16   0   7    0.77    2.39
  16   0   8    0.93    1.87
  16   0   9   -5.89    3.32
  16   1 -13   21.83    2.03
  16   1 -12    2.87    2.50
  16   1 -11    2.41    2.54
  16   1 -10    2.05    2.70
  16   1  -9    9.02    1.17
  16   1  -8   -1.40    2.75
  16   1  -7    3.26    2.27
  16   1  -6    1.22    1.60
  16   1  -5   18.89    1.67
  16   1  -4   32.47    2.45
  16   1  -3   25.02    1.97
  16   1  -2   12.66    1.64
  16   1  -1    3.74    4.17
  16   1   0   -2.87    2.93
  16   1   1    1.52    1.97
  16   1   2    7.18    1.18
  16   1   3   24.72    2.41
  16   1   4    7.67    1.10
  16   1   5    0.93    2.75
  16   1   6    5.17    1.23
  16   1   7   -0.67    2.76
  16   1   8   -3.00    3.29
  16   1   9    0.00    2.73
  16   2 -12   -0.38    2.88
  16   2 -11    6.33    1.31
  16   2 -10   -1.03    3.36
  16   2  -9    6.47    1.14
  16   2  -8   11.84    1.40
  16   2  -7    2.33    2.97
  16   2  -6    2.22    2.36
  16   2  -5    9.46    1.24
  16   2  -4    6.50    1.24
  16   2  -3   11.65    1.19
  16   2  -2    3.74    1.12
  16   2  -1   25.51    2.55
  16   2   0   -2.46    2.64
  16   2   1    1.51    1.87
  16   2   2   -0.18    2.47
  16   2   3    6.74    1.16
  16   2   4    1.68    2.27
  16   2   5    3.38    2.78
  16   2   6    2.11    1.45
  16   2   7    4.66    1.24
  16   2   8    3.58    2.80
  16   2   9    1.91    2.69
  16   3 -11   -0.38    2.85
  16   3 -10   12.09    1.40
  16   3  -9    0.78    2.96
  16   3  -8    9.86    1.53
  16   3  -7   10.51    1.21
  16   3  -6   35.00    2.51
  16   3  -5    3.31    2.31
  16   3  -4   -2.68    2.96
  16   3  -3   24.79    2.43
  16   3  -2    9.28    1.17
  16   3  -1   -2.47    2.93
  16   3   0   10.59    1.33
  16   3   1    4.30    1.31
  16   3   2   11.89    1.25
  16   3   3    1.31    2.29
  16   3   4    3.71    1.04
  16   3   5   -0.80    2.31
  16   3   6    4.53    1.29
  16   3   7    8.57    1.34
  16   3   8    3.36    2.57
  16   4 -10    1.17    3.07
  16   4  -9    2.23    1.69
  16   4  -8   -0.97    3.19
  16   4  -7    2.25    1.56
  16   4  -6   12.89    1.44
  16   4  -5    9.98    1.44
  16   4  -4    3.43    1.05
  16   4  -3    1.41    2.01
  16   4  -2    0.61    2.39
  16   4  -1    1.97    2.03
  16   4   0    1.55    1.73
  16   4   1   11.40    1.29
  16   4   2   -5.10    3.30
  16   4   3   -2.18    2.79
  16   4   4   -0.97    3.02
  16   4   5    1.61    2.52
  16   4   6    2.45    2.47
  16   4   7    1.91    2.69
  16   5  -9    2.19    1.46
  16   5  -8    2.19    2.96
  16   5  -7    3.11    2.64
  16   5  -6   47.22    3.78
  16   5  -5   21.47    2.04
  16   5  -4    2.84    1.09
  16   5  -3    8.61    1.29
  16   5  -2   29.74    2.54
  16   5  -1   37.51    3.62
  16   5   0    2.96    3.46
  16   5   1    1.82    1.28
  16   5   2   -0.55    2.71
  16   5   3    2.24    1.60
  16   5   4    2.18    2.30
  16   5   5   -1.65    3.50
  16   6  -6    4.67    1.33
  16   6  -5   -5.29    3.52
  16   6  -4    1.24    2.62
  16   6  -3   15.90    1.56
  16   6  -2    2.10    3.31
  16   6  -1   17.08    1.47
  16   6   0    3.24    2.98
  16   6   1    2.79    2.01
  16   6   2    1.78    2.98
  16   6   3   10.47    1.43
  17   0 -11   11.59    1.40
  17   0 -10   -0.93    2.90
  17   0  -9   14.38    1.34
  17   0  -8   -7.88    3.21
  17   0  -7    0.00    2.30
  17   0  -6   -1.46    2.83
  17   0  -5    0.13    2.93
  17   0  -4    0.43    2.34
  17   0  -3    3.81    2.68
  17   0  -2   -1.70    2.81
  17   0  -1    1.84    2.24
  17   0   0    0.99    1.19
  17   0   1   24.28    2.01
  17   0   2   -3.32    2.74
  17   0   3    0.24    2.91
  17   0   4    1.40    1.92
  17   0   5    7.47    1.35
  17   0   6    1.77    2.39
  17   0   7   19.39    1.63
  17   0   8   -2.47    3.29
  17   1 -11    4.25    1.31
  17   1 -10    1.33    2.87
  17   1  -9   22.62    1.99
  17   1  -8   17.72    1.64
  17   1  -7    2.43    3.14
  17   1  -6   14.37    1.39
  17   1  -5    3.42    3.36
  17   1  -4    4.85    1.18
  17   1  -3    2.41    2.29
  17   1  -2    3.36    2.44
  17   1  -1   -0.58    2.01
  17   1   0    8.55    1.22
  17   1   1    1.14    2.26
  17   1   2   12.33    1.25
  17   1   3   -1.05    3.00
  17   1   4    1.85    2.69
  17   1   5    0.54    2.28
  17   1   6   -1.66    3.11
  17   1   7    1.88    2.64
  17   2 -11   16.84    1.68
  17   2 -10    2.75    1.97
  17   2  -9    1.49    2.05
  17   2  -8    3.02    2.54
  17   2  -7   17.48    1.55
  17   2  -6    4.44    1.23
  17   2  -5    1.72    2.35
  17   2  -4   19.86    1.75
  17   2  -3    0.85    2.53
  17   2  -2   14.58    1.40
  17   2  -1    5.13    1.18
  17   2   0    4.08    1.15
  17   2   1    4.94    1.10
  17   2   2   -0.72    2.41
  17   2   3    2.73    2.45
  17   2   4   -2.88    3.19
  17   2   5    1.64    3.19
  17   2   6    5.11    1.35
  17   2   7    2.99    2.73
  17   3 -10   -0.23    3.50
  17   3  -9   15.15    1.47
  17   3  -8    3.77    2.80
  17   3  -7   27.45    2.48
  17   3  -6   -1.48    3.23
  17   3  -5   25.54    2.49
  17   3  -4    8.90    1.32
  17   3  -3   13.19    1.32
  17   3  -2    2.37    2.54
  17   3  -1    8.01    1.35
  17   3   0    5.26    1.23
  17   3   1    2.14    2.43
  17   3   2   -0.42    2.90
  17   3   3    3.46    3.19
  17   3   4   -1.59    2.70
  17   3   5    0.14    3.11
  17   3   6    6.10    1.31
  17   4  -8   -4.66    3.55
  17   4  -7   -3.28    3.51
  17   4  -6   23.59    2.24
  17   4  -5    5.90    1.21
  17   4  -4    7.49    1.40
  17   4  -3   13.18    1.32
  17   4  -2    2.78    1.91
  17   4  -1    4.57    1.25
  17   4   0   25.81    2.32
  17   4   1    1.70    2.81
  17   4   2   -3.11    3.07
  17   4   3   -0.24    2.52
  17   4   4   -0.98    2.99
  17   4   5   -6.73    3.54
  17   5  -6    6.64    1.40
  17   5  -5    2.55    2.71
  17   5  -4    2.74    2.69
  17   5  -3    4.55    1.33
  17   5  -2    6.05    1.49
  17   5  -1    7.17    1.40
  17   5   0    8.93    1.56
  17   5   1    6.70    1.47
  17   5   2   20.50    1.99
  18   0  -9   -1.91    2.85
  18   0  -8    1.84    1.37
  18   0  -7   -2.97    3.43
  18   0  -6   17.99    1.47
  18   0  -5    2.65    2.04
  18   0  -4   -1.91    2.59
  18   0  -3   -1.85    2.71
  18   0  -2   -0.66    2.74
  18   0  -1   -0.86    2.74
  18   0   0    0.18    2.92
  18   0   1   -2.07    2.74
  18   0   2   22.76    2.10
  18   0   3   -2.78    2.80
  18   0   4    3.77    3.35
  18   0   5    0.36    3.19
  18   1  -9   11.66    1.43
  18   1  -8    1.49    2.78
  18   1  -7    2.27    1.05
  18   1  -6    0.72    2.06
  18   1  -5   27.90    2.55
  18   1  -4    7.09    1.17
  18   1  -3   -0.16    2.52
  18   1  -2   15.87    1.42
  18   1  -1   -1.96    2.97
  18   1   0    5.50    1.27
  18   1   1   -0.22    2.40
  18   1   2    0.38    2.47
  18   1   3    1.42    1.81
  18   1   4   -2.05    3.43
  18   1   5   -3.98    3.06
  18   2  -8    3.90    2.92
  18   2  -7   -1.28    2.66
  18   2  -6   -0.19    2.65
  18   2  -5   10.13    1.36
  18   2  -4    2.82    2.56
  18   2  -3    4.12    2.87
  18   2  -2    3.22    2.55
  18   2  -1   -0.22    2.41
  18   2   0    2.44    1.63
  18   2   1    3.92    2.76
  18   2   2   -2.23    2.70
  18   2   3    1.60    2.45
  18   2   4    5.18    1.32
  18   2   5    3.78    3.11
  18   3  -7   -4.79    3.32
  18   3  -6    1.84    2.23
  18   3  -5    1.48    2.76
  18   3  -4   11.35    1.41
  18   3  -3    0.25    3.32
  18   3  -2   22.76    2.05
  18   3  -1   15.58    1.62
  18   3   0   -0.69    3.53
  18   3   1   -5.10    3.07
  18   3   2   -2.38    3.20
  18   3   3    1.52    2.83
  18   4  -5   -0.37    3.11
  18   4  -4   12.53    1.43
  18   4  -3    6.72    1.28
  18   4  -2   -4.53    3.30
  18   4  -1    4.01    1.33
  18   4   0   -4.56    3.32
  18   4   1    6.86    1.45
  19   0  -6    2.96    2.60
  19   0  -5    1.63    2.00
  19   0  -4   -0.60    2.87
  19   0  -3    8.65    1.21
  19   0  -2   -2.46    2.92
  19   0  -1    3.55    1.22
  19   0   0   -0.33    3.02
  19   0   1    5.20    1.33
  19   0   2    0.16    3.37
  19   1  -5   -5.82    3.41
  19   1  -4   18.82    1.87
  19   1  -3    5.54    1.37
  19   1  -2   -0.12    3.02
  19   1  -1   -0.76    3.00
  19   1   0    2.59    2.85
  19   1   1   -4.07    3.46
  19   1   2    3.42    2.63
  19   2  -4    2.70    2.42
  19   2  -3    1.48    2.69
  19   2  -2    3.00    2.74
  19   2  -1    8.92    1.29
  19   2   0   19.22    1.77
   0   0   0    0.00    0.00

_computing_structure_solution     'SHELXT 2018/2 (Sheldrick, 2018)'
;
_shelx_hkl_checksum   84894

_symmetry_cell_setting            monoclinic
_diffrn_radiation_source          ?
_diffrn_radiation_monochromator   ?
_publ_section_references
;Wakita, K. (2001). Yadokari-XG. Software for Crystal Structure Analyses.
Release of Software (Yadokari-XG 2009) for Crystal Structure Analyses,
Kabuto, C., Akine, S., Nemoto, T. & Kwon, E. (2009).
J. Cryst. Soc.  Jpn. 51, 218-224.
;
_chemical_absolute_configuration  ?
